# Supplementary material for: Proteomic profiling of prostate cancer reveals molecular signatures under antiandrogen treatment
Source: Clin Proteomics. 2024 Jun 26;21:44. doi: 10.1186/s12014-024-09490-9 (PMC11202386; doi:10.1186/s12014-024-09490-9)
Supplement: Supplementary file 4 — Supplementary Material 4 [file 12014_2024_9490_MOESM4_ESM.xlsx]

## Sheet: Identified Proteins in cs
Protein accession	Protein description	Gene name	Intensity Pca1	Intensity Pca1A	Intensity Pca2	Intensity Pca2A	Intensity Pca3	Intensity Pca3A	Intensity Pca4	Intensity Pca4A	Intensity Pca5	Intensity Pca5A	Intensity Pca6	Intensity Pca6A	Intensity Pca7	Intensity Pca7A	Intensity Pca8	Intensity Pca8A	Intensity Pca9A	Intensity Pca10	Intensity Pca11	Intensity Pca11A	Intensity Pca12	Intensity Pca13	Intensity Pca14	Intensity Pca15	Intensity Pca16	Intensity Pca17	Intensity Pca18	Intensity Pca19	Intensity Pca20	Intensity Pca21	Intensity Pca22	Intensity Pca23	Intensity Pca24	Intensity Pca26	Intensity Pca27	Intensity Pca28	Intensity Pca29	Intensity Pca30	Intensity Pca31	Intensity Pca32	Intensity Pca33	Intensity Pca34
A0A5B9	T cell receptor beta constant 2 OS=Homo sapiens OX=9606 GN=TRBC2 PE=1 SV=2	TRBC2	576439	359427	332928	957146	924508	505780	514411	339582	500004		602964	481291	360471	265473	1001170		563996		271333	645942	360815	375321	675004	423586				648334	457326	591144	556130	557503	857321	430958	483630	390033		333294	513132	557009	488073	369141
A0AV02	Solute carrier family 12 member 8 OS=Homo sapiens OX=9606 GN=SLC12A8 PE=1 SV=4	SLC12A8	256974	132474	212434			178661			148491		70650.3		303212				211346	102145				163580		118119		148593	172176	363970					209574	399550			250344				208401
A0AV96	RNA-binding protein 47 OS=Homo sapiens OX=9606 GN=RBM47 PE=1 SV=2	RBM47	7277510	5245250	5577190	669257	1744600	4017100	1456480	2332830	3753810	1747570	3479440	3107710	5448930	3595360	2564970	597918	2923920	4762470	2558630		1431410	4315380	2542260	4391240	3407600	5789850	2338760	5798670	1754930	2920450	2326270	1351420	3263280	5063600	2614580		5998950	2414940	3618640	1776370	3858700	1816920
A0AVF1	Intraflagellar transport protein 56 OS=Homo sapiens OX=9606 GN=TTC26 PE=1 SV=1	TTC26	194294	177115	311266	343122	605757	405901	196001	360116	339900		337434	251831	284940	426452	356873		291029	213764	421423		415349	288777	435360			207784	99786.2	280920	212062	311467	242639	249073	438643	312397	250843		362069	329540			168617	558028
A0AVT1	Ubiquitin-like modifier-activating enzyme 6 OS=Homo sapiens OX=9606 GN=UBA6 PE=1 SV=1	UBA6	4106770	3878260	3669330	3478430	3445560	3679080	3667540	3824530	4234440	3201700	3644280	4129170	4720560	4556580	4570640	2715230	2869860	1302810	3620450	3524960	3770890	3184930	4317730	3543530	2646820	1476850	947905	1053190	3611940	3552340	3645630	3513100	3551280	2908860	1193160	2438730	3509100	4102310	3108390	3936620	2330400	3424920
A0FGR8	Extended synaptotagmin-2 OS=Homo sapiens OX=9606 GN=ESYT2 PE=1 SV=1	ESYT2	1617060	2449440	1817410	2862720	1975370	2253750	2565100	2361510	2549910	2802510	2432590	2291880	1906750	1879450	2311730	2589640	2208940	2759240	2087560	2507340	2277430	2252700	2093870	2670160	1850290	2391430	2387710	1943700	2548950	1749740	1367850	2121400	2392800	1993580	2780690	975863	1858950	2130370	2344360	2308470	2307140	2263470
A0JLT2	Mediator of RNA polymerase II transcription subunit 19 OS=Homo sapiens OX=9606 GN=MED19 PE=1 SV=2	MED19			218243						199205				157253	129501	163089		197223				236180	246021	207106			337292	332638	299381		246879	112482			257297					220021	122025	364324
A0M8Q6	Immunoglobulin lambda constant 7 OS=Homo sapiens OX=9606 GN=IGLC7 PE=1 SV=3	IGLC7	276382	587943	203477	550092	877947	579238	702119	497588	614314	768265	359720	485377	224368	429642	615950	1581390	855039	45612.3	400422	2247770	528343	203938	840724	544397	1064050			76553.5	1433370	362157	916086	583233	519073	132326	99229.7	726234	256763	546402	535842	839840	213524	519512
A0MZ66	Shootin-1 OS=Homo sapiens OX=9606 GN=SHTN1 PE=1 SV=4	SHTN1	4991270	4118190	4455250	1479680	2071650	2742660	2075840	3490930	4288410	1960650	3676480	3737490	6877180	4717790	4695810	1361660	2650420	1864180	2647050	1703750	2648650	3480580	4131520	3451480	3894460	1972520	765848	2016570	2648430	3529600	3478530	2530000	2824140	2241570	1294810	788776	2590900	3877670	2172930	2866070	1919580	3066360
A1A4S6	Rho GTPase-activating protein 10 OS=Homo sapiens OX=9606 GN=ARHGAP10 PE=1 SV=1	ARHGAP10	3398520	7216570	3887800	9106560	6647530	4763830	5364270	3670660	4876130	4573620	5216390	4517040	3274520	4042420	5404880	6054420	4244910	4458150	6135460	5594960	4192700	6007410	3878440	4737910	6037930	3550550	3953620	3064720	5136390	4082780	6010280	3879020	5874050	4427810	5066500	10291700	3184470	5114560	3739100	5702820	5057690	4805760
A1A5C7	Solute carrier family 22 member 23 OS=Homo sapiens OX=9606 GN=SLC22A23 PE=1 SV=2	SLC22A23	254652	572162	268097					245073	410227		163632	364745	140082	1028780			243848	193235				258377				161036		213921												383233		135886
A1L0T0	2-hydroxyacyl-CoA lyase 2 OS=Homo sapiens OX=9606 GN=ILVBL PE=1 SV=2	ILVBL	1357750	1757150	1323700	1707030	892830	1231060	916274	1252200	1338220	1441030	1353020	1278290	1266400	1379150	1865140	916089	1333810	1324030	1018600	1109900	787107	1437140	793643	1979450	619869	1252470	1786380	1227630	739083	681726	1186700	816774	1845160	1362550	1951880	718554	1207050	1137760	1020520	1682300	1687620	1503870
A1L390	Pleckstrin homology domain-containing family G member 3 OS=Homo sapiens OX=9606 GN=PLEKHG3 PE=1 SV=1	PLEKHG3	259458	708614					855500				493465	354910	382225		397195		307384	569576	1084970		882472	632376		746118		591548	534840	273984	572260	407214		904983	530830	378640	317604		335395	353412			458191	444031
A1L3X0	Elongation of very long chain fatty acids protein 7 OS=Homo sapiens OX=9606 GN=ELOVL7 PE=1 SV=1	ELOVL7	1098450	726356	613307					449984	599210		543566		892961	500615			646095	2640680				711017		949727		3633120	1630580	749213					510104	1053410	1280330		823454		535875		460167	334271
A1L4H1	Soluble scavenger receptor cysteine-rich domain-containing protein SSC5D OS=Homo sapiens OX=9606 GN=SSC5D PE=1 SV=3	SSC5D	728491	837071	1419560	1506330	1441420	1910520	10223600	3710200	1733720	4240430	1352960	1163060	2644100	1233140	2515800	3257130	2940690	6373080	3246850	6788800	6131690	1831490	2167580	2226120	2699030	5413460	5343590	2317400	6730930	1432850	1537470	4280110	1081240	1587200	5363180	3260210	1728790	3370900	4531010	3201130	2981570	1901190
A1L4K1	Fibronectin type III and SPRY domain-containing protein 2 OS=Homo sapiens OX=9606 GN=FSD2 PE=1 SV=1	FSD2	192613									338625					413210	327854
A1X283	SH3 and PX domain-containing protein 2B OS=Homo sapiens OX=9606 GN=SH3PXD2B PE=1 SV=3	SH3PXD2B	1703720	3548850	1809200	3322750	4770960	3421150	3137740	1709840	2205970	2001300	3392350	2898780	1874020	3084200	2225790	2318750	2038520	1631560	4795200	5437550	4819200	2699200	3931360	1953950	3021410	1389520	1317220	1061560	2279600	1715600	3075430	4168190	4099010	1266560	1561350	2072190	2612270	2089670	1941360	2884150	1891260	2467510
A1Z1Q3	ADP-ribose glycohydrolase MACROD2 OS=Homo sapiens OX=9606 GN=MACROD2 PE=1 SV=2	MACROD2	749321	1177940	960357	1061500	1327100	1260990	2065880	1030920	1054000	2066430	776242	1051660	1478600	668494	823066	1313140	682512	725003	1656540	1058720	1117730	1353260	831470	1002000	689706	659493	296494	339305	2605160	1387160	1038370	1592430	922614	778211	637016	1100270	470178	970675	1131790	1105640	1154600	630005
A2A288	Probable ribonuclease ZC3H12D OS=Homo sapiens OX=9606 GN=ZC3H12D PE=1 SV=3	ZC3H12D	558552		561600	430566	413331	315756	542858	582527			474116		337735		801574	392060	417901				515626	443271	306474	546050		390179	459481	622770		490374	433646		515429		238827		374742	486924	554274	544851	606865	555275
A2RRP1	NBAS subunit of NRZ tethering complex OS=Homo sapiens OX=9606 GN=NBAS PE=1 SV=2	NBAS	1854720	1658070	1981930	1434890	1582420	1862050	1412610	1739350	1831710	1874020	1631180	1593550	1453480	1662870	1842500	1614780	1858210	2047890	1719470	1410410	1489830	1515500	1529820	1839330	1382630	2236770	1744140	1920560	1210320	1945710	1227440	1213340	2030180	2015270	1744750	895379	1681970	1675420	1633890	1438710	1332270	1670160
A2RTX5	Threonine--tRNA ligase 2, cytoplasmic OS=Homo sapiens OX=9606 GN=TARS3 PE=1 SV=1	TARS3	466914	293956	584929	537341	320924	379174	457007	522557	472081	822033	484347	458597	686933	397628	519407	531694	289286	368230	530682	311266	405375	497468	280681	455835	247351	444462	205994	944352	633203	649837	478902	471408	470425	580553	273770	407508	425432	822175	558920	395812	374660	693532
A2RU49	Hydroxylysine kinase OS=Homo sapiens OX=9606 GN=HYKK PE=1 SV=2	HYKK	243014	246205				108209			217216		175011	280162	202162	178386	177504	244692			277185		209270	169747											204556	76368.4			146596
A2RUC4	tRNA wybutosine-synthesizing protein 5 OS=Homo sapiens OX=9606 GN=TYW5 PE=1 SV=1	TYW5	869899		699838	994003			931230	800713	765495		832595	774032	668392	499074	451285		572763		926412		523684	941146	1462000					529970	678160	558952		1101360	966670						677663	891671	766217	652159
A3KMH1	von Willebrand factor A domain-containing protein 8 OS=Homo sapiens OX=9606 GN=VWA8 PE=1 SV=2	VWA8	1437590	1199350	991445	837186	519258	921225	1025690	1080980	702586	1136640	1171600	1085730	1722760	1125680	1269190	1150480	1318470	1496690	1045680	770966	593012	1346880	631850	2039880	1031860	1727210	2248550	1063730	1224780	1109460	882818	437224	1107650	949812	1527980	450009	1564730	816893	1396130	912792	1393730	956131
A4D126	D-ribitol-5-phosphate cytidylyltransferase OS=Homo sapiens OX=9606 GN=CRPPA PE=1 SV=2	CRPPA	607094	757367	820464	807611	409378	504377	395619	530568	888517	750257	914365	846892	389542	986064	586171	685262	119243	273733	623036	669208	452503	663848	735214	554329		299209	559827	152782	658767	485864	1011680	468216	587099	328463		478365	567321	345832	461990	259247	339897	497960
A4D1E9	GTP-binding protein 10 OS=Homo sapiens OX=9606 GN=GTPBP10 PE=1 SV=1	GTPBP10	537065	321175	718636		320338	908116	287765	615847	745231		527775	456931	1117500	507109	763790		1306100	1334780		841045	423579	801927	1006120	1104790	434367	1439210	1196350	1324540	592229	865478		270062	652624	1492140	1103130		897261	458551	788897	598100	1462530	653615
A4D1P6	WD repeat-containing protein 91 OS=Homo sapiens OX=9606 GN=WDR91 PE=1 SV=2	WDR91	4047690	4614140	3453630	4637170	5197930	3998710	5306700	5789810	4829310	4143300	4928520	5803100	4066010	5917800	6219970	3610760	3408790	3247610	4995660	5041110	7137600	4029260	5706340	4144730	4432800	2876040	2864020	2849640	5344730	4955780	4971930	4397730	4531670	3754630	3844210	3717220	3645520	4625940	4754570	5013640	4372100	5986040
A4UGR9	Xin actin-binding repeat-containing protein 2 OS=Homo sapiens OX=9606 GN=XIRP2 PE=1 SV=2	XIRP2		929932	426905	890464		1109450	1575630	786154	811384	7370010			545525		732163	3266310				1086290								601185		631346					821650	1247920						1243160
A5D8V6	Vacuolar protein sorting-associated protein 37C OS=Homo sapiens OX=9606 GN=VPS37C PE=1 SV=2	VPS37C	2475130	2386100	2406650	2515230	1933590	2187260	1784830	1787490	3407990	2556850	2798470	2552960	1788090	5081580	1896960	1859900	1540890	2736990	2213720	1858850	1328810	2016600	1843200	1922910	1740590	2685190	2195710	1861240	1718740	2430060	2034990	2207000	2029600	2582490	2033070	1807070	2125130	1940930	2481070	2437080	2513040	1774840
A5YKK6	CCR4-NOT transcription complex subunit 1 OS=Homo sapiens OX=9606 GN=CNOT1 PE=1 SV=2	CNOT1	3459710	3205490	3953160	2415300	3153430	3845040	2867380	3471670	3409240	2591230	3584810	3698790	3371840	3454270	3965220	2514180	3514810	2731640	3125210	2861900	3760250	3617390	3429370	3844940	2620920	2658290	3287000	3486690	3296590	4028480	2693350	3362620	3679310	3281400	2293600	1808240	3736880	3604040	3877230	3144560	3811190	4019780
A6NC98	Coiled-coil domain-containing protein 88B OS=Homo sapiens OX=9606 GN=CCDC88B PE=1 SV=1	CCDC88B	194953	158102	457880		477784	264501	294834	310760	436978		491085	349264	288043	309122	415167	195248	247440				477583		247592	270406	56160.6		125344			424568			342979	285360	210553		263209	389293	231970	313472	217450	301323
A6NDB9	Paralemmin-3 OS=Homo sapiens OX=9606 GN=PALM3 PE=1 SV=2	PALM3		576020					496930	320148	297244		891471	673315	184631	552602		342417		375633	430964		629043	178599		215055	413216	243176		309028	414480	316530	237972	410153	388166	229664	212484					171299	578650	387033
A6NDG6	Glycerol-3-phosphate phosphatase OS=Homo sapiens OX=9606 GN=PGP PE=1 SV=1	PGP	1972350	2067730	2124120	2584830	2656890	2321920	2073480	2764050	2210270	6772220	1904750	2011230	3707520	1996290	2495050	5074420	2193050	949381	2381460	2304320	2615530	1860170	4231950	2470860	1684790	818994	567645	891369	1720700	1940150	2373270	2955650	2490970	1958360	692473	2119720	3352230	2339900	1575120	1616450	870059	1726820
A6NED2	RCC1 domain-containing protein 1 OS=Homo sapiens OX=9606 GN=RCCD1 PE=1 SV=1	RCCD1	236557	212175	209856	190259	236960	209277	285615	219634	221376		224882	324817	188737	223140	326445		160739			202005	333547	260467	131986	186151		98093.3		132559	242860	211561	134820	252311	341934	187078			265411	183214	220198	193814		257682
A6NHR9	Structural maintenance of chromosomes flexible hinge domain-containing protein 1 OS=Homo sapiens OX=9606 GN=SMCHD1 PE=1 SV=2	SMCHD1	1285240	1016820	1257140	726077	927592	1173580	945046	1151080	1232450	583073	1151530	1143180	1115870	906079	1764070	681257	1931480	1453270	882114	978160	1027890	1397360	1076550	1212400	1068620	1496470	1356370	1225860	1154960	1489870	1047800	1051170	1136050	1438670	1291190	441317	1176860	1042170	1427510	1147570	1458290	1147290
A6NIH7	Protein unc-119 homolog B OS=Homo sapiens OX=9606 GN=UNC119B PE=1 SV=1	UNC119B	1146300	1161260	1289150	1139620	1013650	1065560	1004890	1423080	1135740	421151	1589630	1392590	1174910	1264920	1294420	1095470	1189280	584589	1671670	1283300	807147	1387990	1144890	1021640	1276160	737125	763009	904651	1440200	1548160	1218200	1362850	1757080	1274480	824386	775008	1663910	1069730	1173810	1356300	1406570	1533690
A6NJ78	12S rRNA N4-methylcytidine (m4C) methyltransferase OS=Homo sapiens OX=9606 GN=METTL15 PE=1 SV=1	METTL15	165571		237309			266036	258327	234782			217666	88547.6	314314		219386	125308	427687	446606				270990	244606	370690	154229	532870	401864	343705		303795		207612	129857	574783		51841.3	394620		211142		384040	159818
A6NK58	Putative lipoyltransferase 2, mitochondrial OS=Homo sapiens OX=9606 GN=LIPT2 PE=1 SV=1	LIPT2	258513					226641					184629		522370													765890	461967	413212					254853	532456	577933		642900
A6NMZ7	Collagen alpha-6(VI) chain OS=Homo sapiens OX=9606 GN=COL6A6 PE=1 SV=2	COL6A6																		202250		562878							216378	37886.6											148932
A7E2V4	Zinc finger SWIM domain-containing protein 8 OS=Homo sapiens OX=9606 GN=ZSWIM8 PE=1 SV=1	ZSWIM8	1866610	1845070	2207230	1617560	1855690	1407960	1482200	1722230	1918330	990102	1866890	1534440	1705380	2235390	2178730	1019330	1425610	1765460	1643650	1297090	1704770	1471530	1527230	1508350	2249090	1732950	1362570	1572690	1050930	1979770	1406360	1545940	1968230	1922360	1682550	981344	2090400	1760990	2118910	1240940	1494880	1803490
A7E2Y1	Myosin-7B OS=Homo sapiens OX=9606 GN=MYH7B PE=1 SV=4	MYH7B		242231	1375910	1575220	309608	1170690		417241	291237	3080710				568597	851415	5595520		676743		628517	660505						1430430				881913		819922	171114	1717880	929364	2385330	638653	649818		780785
A7KAX9	Rho GTPase-activating protein 32 OS=Homo sapiens OX=9606 GN=ARHGAP32 PE=1 SV=1	ARHGAP32	204586	76124.4	123150			131130		153966	162904		135599	102664	116185	106830	62552.3		84107.5	123829	75307.5			236876	170585	258125		157614	177210	315270	112214	170180		51802.6	120510	106803	111178		282140	139423	289134	63366.2	184165	95356.2
A8CG34	Nuclear envelope pore membrane protein POM 121C OS=Homo sapiens OX=9606 GN=POM121C PE=1 SV=3	POM121C	177516																458218	260335				436013				340158	374696	329539					320022	410206	317083		443187		358416		220394
A8K2U0	Alpha-2-macroglobulin-like protein 1 OS=Homo sapiens OX=9606 GN=A2ML1 PE=1 SV=3	A2ML1							130940		140475		284568	297802	203451	278187	400740		655261	150213			321573		632963	285434		218989		130112	220018				248823	185898	111356		232464		168203	193734	122868
A8K7I4	Calcium-activated chloride channel regulator 1 OS=Homo sapiens OX=9606 GN=CLCA1 PE=1 SV=3	CLCA1	8135990				4258570					7388340			12240300		1070110	4644560					2163600	2489820	1944080	44719400			123559	456644									1554820		2479540		1449250
A8MU46	Smoothelin-like protein 1 OS=Homo sapiens OX=9606 GN=SMTNL1 PE=1 SV=2	SMTNL1							100555			3073800						2295260																				481865
A8MXV4	Acyl-coenzyme A diphosphatase NUDT19 OS=Homo sapiens OX=9606 GN=NUDT19 PE=1 SV=1	NUDT19	1396600	986558	921380	533522	647071	1205370	1377310	1000390	1226760	1028970	1234990	1189030	3077940	941306	1312220	1681990	1820910	2590400	829810	951317	1465920	1974710	1170480	1356840	1990800	3774800	3651620	3010870	841532	1338630	1326020	1294330	1163240	5092750	2529820	851989	3128390	1677910	1854160	937544	1938460	996405
A9UHW6	MIF4G domain-containing protein OS=Homo sapiens OX=9606 GN=MIF4GD PE=1 SV=1	MIF4GD	411691	736488	515103	842253	731519	604576	831778	772290	699584	636340	667573	786197	569781	569342	866720	628299	515385	312995	735029	735545	964763	580155	762829	641452	308510	311448	271543	265315	796224	674060	586424	806371	729657	452209	366640	637178	492202	747642	632317	674058	440804	556412
B0I1T2	Unconventional myosin-Ig OS=Homo sapiens OX=9606 GN=MYO1G PE=1 SV=2	MYO1G	2787800	1744540	1802820	1334270	3003810	2596900	2138070	2758010	2017570	2749370	2939840	2556860	2124020	1762780	6755660	2492830	3593440	1544020	1192950	2546320	2731230	1636300	3447630	3189650	2006060	1113320	1422940	2362520	2093610	1882350	1917450	1304100	3271510	2505690	3600870	993048	2240360	3235440	3168540	3441560	2394000	1798910
B2RTY4	Unconventional myosin-IXa OS=Homo sapiens OX=9606 GN=MYO9A PE=1 SV=2	MYO9A	256115	328095	210282	534777		336566	329633	371817	353955	567650	272042		325864	199652	328727		214491	293849	381799		377014	346911		374152		324585	253356	294255	490974	399784		308913	404476	217863	330534		245236	477464	319620	279377	309222	321956
B7ZAQ6	Golgi pH regulator A OS=Homo sapiens OX=9606 GN=GPR89A PE=1 SV=2	GPR89A	2822840	2090630	2717400	1555060	1942650	1676950	1622150	1934500	2495010	1770760	2261000	2083720	2548270	2227870	2328580	1432360	2516730	2949910	1841020	2151740	2405570	2406300	1813950	2262370	3104420	3028120	3325880	2722860	1965370	2499550	1744300	2302970	2865740	3413620	2779410	991393	2790970	1779360	2134740	1584350	2159600	2192550
C4AMC7	Putative WAS protein family homolog 3 OS=Homo sapiens OX=9606 GN=WASH3P PE=1 SV=2	WASH3P	1690560	1447240	1677410	1815210	1326860	1596330	1763860	1668110	1456850	1622150	1660540	1322330	1563310	1629950	2200170	1658080	1616990	1220160	1630020	2042990	2108050	1470110	2065340	1769740	764188	1167110	1147850	1480100	1740300	1718730	1677010	1911650	2041110	1704750	1211490	1258540	1951170	1962190	1644680	1578990	1300310	1952560
C9JLW8	Mapk-regulated corepressor-interacting protein 1 OS=Homo sapiens OX=9606 GN=MCRIP1 PE=1 SV=1	MCRIP1	3306620	3147710	2620440	2705570	1153680	2531690	1509210	3006620	2657980	1147190	3334810	3244000	2360620	2982380	2907370	1570880	2723270	2373160	890558	1765090	3104940	3002630	4162690	2631590		1917190	2020570	2089710		1331360		1267710	3670930	2526690	2212990		3631990	2563310	2895150	2360510	2971740	1757170
G2XKQ0	Small ubiquitin-related modifier 5 OS=Homo sapiens OX=9606 GN=SUMO1P1 PE=1 SV=2	SUMO1P1	3973240	4319920	4831460	2401610	3357400	3724080	3251340	4364010	3669690	2449030	4662160	4463620	4171760	3473300	4267140	2730140	7438570	1393630	2770660	2948010	4408220	5120930	4326900	3620020	407898	1664370	2121420	1859610	4045010	3668030	2705670	3165430	3988450	4243820	1671910	1035250	4488530	3614250	5015450	3593480	4006180	3415030
K7EJ46	Small integral membrane protein 22 OS=Homo sapiens OX=9606 GN=SMIM22 PE=1 SV=2	SMIM22	228988	178768		180524			163740		337058	352202	128917		279727	326432	195440			301954					160324	221890		257896	393509			157223	170056	106433		230052	181153		157108	190065			96061.1
O00115	Deoxyribonuclease-2-alpha OS=Homo sapiens OX=9606 GN=DNASE2 PE=1 SV=2	DNASE2	1300750	1846360	1163620	517559	1084990	1118410	1153710	1714900	1997700	684558	2767680	1691560	2126950	2460110	2787500		2762040	1878320	772985	784541	2651860	5121980	7728620	2977910	1295620	1743810	2083890	4108940	904268	1602920	2106600	1654960	1628770	3013370	3880190		2779720	1772310	2105730	937219	2741310	1792720
O00116	Alkyldihydroxyacetonephosphate synthase, peroxisomal OS=Homo sapiens OX=9606 GN=AGPS PE=1 SV=1	AGPS	2728950	2828270	3110570	4111690	9129710	6867600	4282780	4346590	4507130	5434960	4514510	4558940	3768600	3978200	7784420	6553200	5309710	4491570	4380940	6302050	6172690	4203040	8008950	8438260	6452930	4107310	5424020	4278160	3539450	5453870	2814650	5463570	4819900	5243850	7950750	3334510	4265070	7336110	5441030	5038320	5582340	4727360
O00139	Kinesin-like protein KIF2A OS=Homo sapiens OX=9606 GN=KIF2A PE=1 SV=3	KIF2A	1475890	1516610	1582600	1657620	1674530	1571530	1633970	1705110	1599480	1370130	1862340	1701050	1471830	1840660	2271240	1536130	2237470	1664830	1820110	2055730	1894080	1717960	2021500	1885530	1545010	1444600	1494830	1585530	1642850	1570890	1806590	1927520	1967210	1483220	1473300	1102380	1944310	1498970	1682940	1811740	1738540	1839150
O00142	Thymidine kinase 2, mitochondrial OS=Homo sapiens OX=9606 GN=TK2 PE=1 SV=4	TK2	2425630	2052020	3552120	1773820	2977790	3482970	3581660	3029330	3103740	2990290	3069850	2963110	3226840	3929140	3055210	2908090	3622260	3709330	2504530	3034420	4313720	2686100	4500050	3070620	4738430	4320250	3989380	3029270	3514510	2933910	2766980	2772410	2899010	4134040	4049810	1208010	4045690	3528120	3813070	2773620	3605740	3269780
O00148	ATP-dependent RNA helicase DDX39A OS=Homo sapiens OX=9606 GN=DDX39A PE=1 SV=2	DDX39A	992754	741553	1258260	549667	907602	1810710	706918	1285200	771274	553767	1020700	991104	1362460	739092	1906860	576229	2514560	1103690		674724	779051	1661820	1813550	1322960	972512	969968	1123220	1014170	807438	1140810	685453	2332630	1064770	2808450	1032900		2152900	1238900	1461370	767402	1037510	788679
O00151	PDZ and LIM domain protein 1 OS=Homo sapiens OX=9606 GN=PDLIM1 PE=1 SV=4	PDLIM1	5939810	9097180	8509570	11500600	12150000	8335210	24352400	16798300	12188500	23062300	17207300	20944900	8233190	12467300	12604200	18693700	19597500	9201950	13031600	17156400	16754200	9154330	13339600	26152700	8448320	8746240	7683990	7803080	13580700	10042700	11700800	16485600	14053100	8378420	13033700	6679180	9971090	10679200	12014100	14794800	12209000	14797000
O00154	Cytosolic acyl coenzyme A thioester hydrolase OS=Homo sapiens OX=9606 GN=ACOT7 PE=1 SV=3	ACOT7	1186990	1366680	1283880	1515130	2164520	2250280	1767660	1549460	1611570	893595	2078760	2151070	2001380	1634220	1824610	1496990	1835870	769560	1768610	1179130	1506190	1648200	2482550	2514600	1497390	650365	1083470	884188	1631090	1798230	2122540	2248480	1624510	1047890	1020470	1325930	1327770	1654370	1395070	1655460	911283	1637480
O00159	Unconventional myosin-Ic OS=Homo sapiens OX=9606 GN=MYO1C PE=1 SV=4	MYO1C	15618000	30783700	19039000	30694600	20948100	17594900	31404300	20324000	26585200	20977700	22745000	20901900	21260900	16760000	20534600	20154500	20701600	39405400	30663600	24183100	24163000	24858700	18865900	26508600	11345700	40376700	25401300	17007600	29223100	17819500	20592700	22304800	24646000	21599400	32129200	25126700	13189500	22178500	23875500	24306400	29631700	19108100
O00160	Unconventional myosin-If OS=Homo sapiens OX=9606 GN=MYO1F PE=1 SV=3	MYO1F	1735470	1027230	1315120	805761	2935370	2297070	1286690	1818890	1348760	1240580	1609360	1785330	1403130	1286010	3671690	859288	2142100	1498070	1194190	1888740	2425910	1059740	2922690	1565190	903903	1202720	1289090	1293080	1222610	1473440	1024320	1180520	1699450	1762650	2549880		1472430	2089570	1732630	1924830	1506060	1237950
O00161	Synaptosomal-associated protein 23 OS=Homo sapiens OX=9606 GN=SNAP23 PE=1 SV=1	SNAP23	8813160	7319320	8205600	4050800	5599270	5024250	5578360	5354250	8470220	5616740	8312720	6625070	8957200	8120530	6922300	4175180	5412660	10453700	7510550	4900560	6291750	7720130	6576020	5099560	5775640	9722220	6557160	6655660	3978580	5820560	6717440	4322290	6602180	7166800	8013240	4744890	6242700	6026270	5773530	5349250	5683040	5922860
O00165	HCLS1-associated protein X-1 OS=Homo sapiens OX=9606 GN=HAX1 PE=1 SV=2	HAX1	1141500	975220	1350950	770064	731588	1289670	837753	990920	1197470	1430740	987438	780500	1868760	978256	1049600	959743	1220230	1991440	1106920	820327	821035	1209750	978223	900955	677582	2370380	2436020	1584750	1058520	1291880	922587	1025480	1137400	2571320	1720820	860845	1897240	1049470	1490830	968945	1533590	1071780
O00167	Eyes absent homolog 2 OS=Homo sapiens OX=9606 GN=EYA2 PE=1 SV=2	EYA2	191082	61706.2	128307				63417.1				129033		295270		97652.4		137081				76346.8	276021			132861		146943	180890	145794	176646	166462		105539	288169			259324	57814.6	258365		254535	121104
O00168	Phospholemman OS=Homo sapiens OX=9606 GN=FXYD1 PE=1 SV=2	FXYD1	1393940	3156830	2347720	7094250	2699920	3180300	4795570	3437080	3016460	8407100	5049220	4212520	2060070	5117940	3035200	11151300	1613550	3071240	2958580	3940190	2086810	1875300	1256270	2080530	1319660	2465940	1416750	1618280	3294240	2488840	3333040	1945110	3260320	2127600	4779300	3290070	905577	2397020	3580500	4137520	3386510	5979670
O00170	AH receptor-interacting protein OS=Homo sapiens OX=9606 GN=AIP PE=1 SV=3	AIP	3591380	4350460	4413050	4407010	3949080	3574460	5800600	6636960	4601760	3446790	4964220	5066870	3875320	5157730	6440460	4546220	3638540	3001710	4363730	3828190	5818850	3975320	4614660	4721860	4201660	2692440	2258270	2571990	6518570	4598410	5110270	6775660	5114770	3281780	2413450	4190380	2760290	6033890	5080050	5374620	4451480	5722140
O00182	Galectin-9 OS=Homo sapiens OX=9606 GN=LGALS9 PE=1 SV=2	LGALS9	1963030	954430	1483600	976221	2327570	2393960	1482190	1933180	1320550	1002650	1857130	2119170	2001950	1146920	6985040	1108910	7262620	1779350	1267550	2669760	4769680	1462530	7394920	5814500	1147390	1155340	2237880	2490700	2391400	2213350	2002150	3004630	2575790	2760150	3561130	607024	2600700	3616840	2245490	4347200	3834760	2099720
O00186	Syntaxin-binding protein 3 OS=Homo sapiens OX=9606 GN=STXBP3 PE=1 SV=2	STXBP3	2965720	3570860	2588820	3089220	2374140	2749060	3247260	3445010	3086950	2675900	3750960	3761410	2765760	3227330	3279670	2685070	2357380	3712240	3475310	2591080	2349470	3158820	1996210	3483980	1665670	3688070	3350900	2768800	3422550	2992770	3518650	2584570	3370880	3250970	3120660	2566550	2657980	3621100	2971780	3325470	3502050	3424320
O00187	Mannan-binding lectin serine protease 2 OS=Homo sapiens OX=9606 GN=MASP2 PE=1 SV=4	MASP2				385046	416156			387010		516819		278289		217775		593668	193545			302261	383978								226736						421658	267954	233080		418165			308068
O00192	Splicing regulator ARVCF OS=Homo sapiens OX=9606 GN=ARVCF PE=1 SV=1	ARVCF	853534	701984	867750	255719	933260	859814	535452	497901	854314	1219740	645029	776418	1058500	555442	442329	868791	1046480	1564000	747366	1559280	748745	961921	835583	507905	1133560	1769580	1214890	1252870	440083	868633	689426	561430	626003	1145900	1371880		914022	506662	776733	565516	947803	411092
O00194	Ras-related protein Rab-27B OS=Homo sapiens OX=9606 GN=RAB27B PE=1 SV=4	RAB27B	14061200	13848100	7429560	1390760	748819	3812690	1523300	7246870	14428300	8505390	15255000	14121000	12601500	28828600	7595730	934485	848910	18690200	5307450	1500340	1212200	9763490	2863290	1770840	1653500	23960900	2802130	11735900	1831140	3097000	3005390		7037850	8072050	5776350		11378100	7565480	7149790	10369600	3340150	8403330
O00203	AP-3 complex subunit beta-1 OS=Homo sapiens OX=9606 GN=AP3B1 PE=1 SV=3	AP3B1	6306770	5121900	5595650	4185670	5575620	5848470	4522830	5532350	5347470	3848510	5511920	4959520	6076240	5992230	5825150	3546510	5276200	4982460	5388330	5512320	5719100	4787740	6115590	5710560	4497570	4324320	3221780	4679870	4102750	5647270	4679370	4748460	5602160	5582800	4515950	3250040	5734540	4869980	4663460	4859460	5086480	4925910
O00204	Sulfotransferase 2B1 OS=Homo sapiens OX=9606 GN=SULT2B1 PE=1 SV=2	SULT2B1	5839970	6705110	5111980	576625	2128800	1205840	1675790	2167260	2884460	1868390	4366450	4316350	1708900	7471640	1423570	847434	1723650	577998	4551600		1805600	3129780	1209030	904326	4967320	587855	1023840	1724090	2112730	1637750	3087440	873402	3310480	1569000			1884620	1423980	1469670	2303860	1486000	2409660
O00214	Galectin-8 OS=Homo sapiens OX=9606 GN=LGALS8 PE=1 SV=4	LGALS8	1196770	953242	1133080	966408	789011	881773	969387	1160980	1239140	653747	1026170	1116050	878902	984852	1130210	666959	1106800	1163310	1161970	960425	1398100	1160360	1163220	854821	372899	1104150	1350180	1606010	906146	1574760	1070430	924998	1137350	972738	1569450	565256	1067500	964634	1384740	1058790	1420340	1130680
O00217	NADH dehydrogenase [ubiquinone] iron-sulfur protein 8, mitochondrial OS=Homo sapiens OX=9606 GN=NDUFS8 PE=1 SV=1	NDUFS8	9824840	7724440	9734820	8689900	5577230	8296860	8425480	7474000	9421380	18784500	7275560	6640390	7622260	6122650	8516130	12468700	9920890	14689700	9001650	9097540	5790740	10065000	6984920	14369800	5781180	16610500	11918200	12400200	9307950	11812300	7242810	7738550	8663000	13603900	13809100	7913380	9335740	8688370	6859480	5344070	9355930	8734320
O00221	NF-kappa-B inhibitor epsilon OS=Homo sapiens OX=9606 GN=NFKBIE PE=1 SV=3	NFKBIE	426718	318801	459088	232466	369413	460377	373998	559679	399810		526622	334295	520868	322156	744776		393473	268874	173209	215105	162548	373782	408698	315758		314671	123451	235691	393502	381444	175369	423147	480735	340242	214008	97290.3	333586	493356	172824	353493	327312	381340
O00231	26S proteasome non-ATPase regulatory subunit 11 OS=Homo sapiens OX=9606 GN=PSMD11 PE=1 SV=3	PSMD11	4716580	4054410	4626950	3068170	3543320	4668180	3272900	4447800	4286540	4598090	3988190	4368990	5051990	4774200	4063120	3662420	3770500	2310320	3768190	3735410	3640710	3790700	4101440	3755770	3382600	2431960	2054480	2646610	3159810	3979150	3211900	3251660	3744940	3475280	2112450	2560380	4001130	3836300	3994090	3614900	3472990	3749440
O00232	26S proteasome non-ATPase regulatory subunit 12 OS=Homo sapiens OX=9606 GN=PSMD12 PE=1 SV=3	PSMD12	7833570	6884730	8000650	5397080	6629030	7853190	5276420	7083830	6546100	8177400	6485910	6735340	8638210	7575180	7132050	6303080	6236480	3953220	5985750	5705070	5821770	6717870	6567990	6278050	4777190	4016820	3529650	4293940	5105460	6162700	5195780	5205510	6490830	5743740	3511670	4635230	6692430	6493900	6376860	6437260	5557560	6282550
O00233	26S proteasome non-ATPase regulatory subunit 9 OS=Homo sapiens OX=9606 GN=PSMD9 PE=1 SV=3	PSMD9	2238540	2726220	2709250	2608540	2734680	2475360	2459480	2862250	2473010	2554130	2884520	3069340	2311950	2408190	2341540	2461870	1411910	1054600	3209510	2466100	2507370	2269300	2722050	2573460	2435780	1143830	956805	1026100	2180320	2320500	2877210	2350320	2745560	1310850	963287	2341270	1827540	2538430	1892570	2457270	1709080	2086350
O00238	Bone morphogenetic protein receptor type-1B OS=Homo sapiens OX=9606 GN=BMPR1B PE=1 SV=1	BMPR1B	155546	216715	328098	125736		172026		127856	169611				221203	201758	87734.6		227194	171086			140751	292140				181976	363805	731650	131701	171872			114417	247679	290093		174643	253602	164370		166781	101570
O00244	Copper transport protein ATOX1 OS=Homo sapiens OX=9606 GN=ATOX1 PE=1 SV=1	ATOX1	6086370	8051400	7779660	6416700	3949750	3720990	7162470	8063960	6458780	4915650	7032160	7876820	7328350	7864150	10750100	5710600	3143870	1428060	7180660	5184910	7603480	5934040	8173330	4628870	5662640	1226210	1752010	1809390	8283520	5811530	7736100	7528720	7335160	3360270	1131110	2780470	4657450	8731980	5125970	6745270	2669600	6200370
O00255	Menin OS=Homo sapiens OX=9606 GN=MEN1 PE=1 SV=4	MEN1	510180	578562	366505	278149	425379	525520	563903	528945	529633	173001	659450	507276	375538	522462	683354	499271	668016	543089	444640	530165	555244	685085	545662	748292	576462	638568	725361	752344	721782	647136	463244	659985	628550	613931	585425	410244	498298	565806	622149	544868	549530	641760
O00257	E3 SUMO-protein ligase CBX4 OS=Homo sapiens OX=9606 GN=CBX4 PE=1 SV=3	CBX4	336555	209872	321231			273417		182271	183596		260580	232052	305191		345655		546333	347589			225835	324671	301520	235395		511337	963717	529098		550957			222607	555697	539565		345066		492607	109541	499331	86999.8
O00264	Membrane-associated progesterone receptor component 1 OS=Homo sapiens OX=9606 GN=PGRMC1 PE=1 SV=3	PGRMC1	8868860	19754000	6501000	17415500	7074160	7433840	13625200	10237500	11292200	5638960	17496400	14787000	6007620	14645200	10742500	8486240	6099130	10548600	15547600	6855930	10088800	18636700	5789740	9475270	6626920	8797660	9843870	7902390	14929400	7066270	13830000	10877900	19285000	7369950	11837300	5599170	7529510	7562320	12326700	14758400	17227300	15925300
O00267	Transcription elongation factor SPT5 OS=Homo sapiens OX=9606 GN=SUPT5H PE=1 SV=1	SUPT5H	5123740	4551630	5041550	3611700	3517610	5112470	4178210	5369460	4800840	4269610	4938960	4659740	4296010	4932910	5723570	3848990	5626910	4935140	4275090	4318160	5124130	5516360	4213590	4947560	4900190	4456510	6015230	5024790	5637460	5919220	4387420	4756610	5254770	6257560	4591240	3089270	4766140	5285760	5719800	5083210	6318720	5557950
O00268	Transcription initiation factor TFIID subunit 4 OS=Homo sapiens OX=9606 GN=TAF4 PE=1 SV=2	TAF4	373796	393544	348189			441973		415297			383173	264293	387223	241867	333879		461662	398299		250644		584476	304674	384675		439777	396172	591948	386299	399185	243363		321564	492332	272851		408621	416052	498514	246322	471215	469118
O00273	DNA fragmentation factor subunit alpha OS=Homo sapiens OX=9606 GN=DFFA PE=1 SV=1	DFFA	2013060	1934940	2258040	1837830	1045710	1708410	1863240	2152690	1893050	1610970	2280040	2010970	2632900	2044840	1954610	1395510	1987070	857130	2355930	1898450	1346190	2386950	2314830	1845030	1183890	1037690	760746	948603	1725890	1978100	1345310	1900230	2413850	1629870	769984	1041560	1767230	1956470	1653160	2012900	2095600	2133580
O00291	Huntingtin-interacting protein 1 OS=Homo sapiens OX=9606 GN=HIP1 PE=1 SV=5	HIP1	1567940	1932920	2056630	2036430	2839350	2560360	3253080	2527170	2628690	2356360	2227590	2355230	2766860	2023960	2284050	2247590	3114380	3629480	2068520	2713370	4559010	2633550	3192130	2401530	2651250	3236800	2766600	2977200	2738930	2922820	2326400	2053090	1976840	2746460	4060210	1646150	2257170	2336720	2869660	2301950	3118940	1954910
O00292	Left-right determination factor 2 OS=Homo sapiens OX=9606 GN=LEFTY2 PE=1 SV=2	LEFTY2							4711330						65101.7			474500	598651	343279	1243310	724052	2523040	389964	741511	1623980	260419	461158	383849	128600	1995470	362010		4141970			540030	322622			279341	263218	1004030	198371
O00299	Chloride intracellular channel protein 1 OS=Homo sapiens OX=9606 GN=CLIC1 PE=1 SV=4	CLIC1	33020100	31328100	33720400	19154600	27792100	23094100	23895700	27245900	25084600	19946300	25365000	29112700	24204600	31600200	27396700	20076700	15354100	8822660	24333800	17820300	22611400	22284200	30659800	28772200	20270800	9887700	6838310	7931900	24996900	21412000	22412300	24239800	22423400	13629700	7730060	13153200	19971700	28533200	19633400	24515800	13126500	19854700
O00300	Tumor necrosis factor receptor superfamily member 11B OS=Homo sapiens OX=9606 GN=TNFRSF11B PE=1 SV=3	TNFRSF11B			185751																										54945.8						235348						116873
O00303	Eukaryotic translation initiation factor 3 subunit F OS=Homo sapiens OX=9606 GN=EIF3F PE=1 SV=1	EIF3F	9983470	7730230	8881240	6184060	5221580	6751810	4908470	8224800	8858350	5771440	8155680	8480590	11103800	6819660	9620690	3968780	9013230	8967840	5982990	5179350	5161070	7961200	7899520	7343730	4174630	8255070	8838600	8098040	4293150	5353960	5368420	4228110	10331300	9416090	7221690	4033530	7098690	6294760	4787920	6458110	7778760	6668920
O00329	Phosphatidylinositol 4,5-bisphosphate 3-kinase catalytic subunit delta isoform OS=Homo sapiens OX=9606 GN=PIK3CD PE=1 SV=2	PIK3CD	476737	234996	366719	492760	607016	425892	552661	646911	414521	544987	407004	504301	394867	425608	1421190	629100	501778	492101	348126	438512	676325	356257	831150	403245		667280	118427	146645	628347	630288	383618	437002	448706	398762	186628	533258	252703	747414	476499	600553	306305	529209
O00330	Pyruvate dehydrogenase protein X component, mitochondrial OS=Homo sapiens OX=9606 GN=PDHX PE=1 SV=3	PDHX	1277930	1057590	1133500	1195400	1047350	2023650	1303700	993097	1672330	4241390	1162450	1058630	1839140	1003820	1198720	2879960	1463900	1903050	1559880	1058890	1159200	1688790	723738	1548690	1810960	2149660	1483390	995203	1509630	1386740	1088810	1073300	1446900	2445850	2371550	1811260	677920	1021940	1814330	964753	1755880	1296130
O00338	Sulfotransferase 1C2 OS=Homo sapiens OX=9606 GN=SULT1C2 PE=1 SV=1	SULT1C2															1255450			810757					661319	718300
O00339	Matrilin-2 OS=Homo sapiens OX=9606 GN=MATN2 PE=1 SV=4	MATN2	8404920	17444500	6717900	23189600	14090600	11237300	19803200	25214900	19836900	21822200	20782500	21009600	10309900	14557200	15848200	19231200	11650700	13664000	24487500	19121500	15863800	16377300	14030900	15688400	25421400	12402700	7841690	11479300	14731800	19539900	30413500	31440600	23165000	9118710	12546600	22619800	3454640	13190200	24210900	21293400	19325600	28817300
O00391	Sulfhydryl oxidase 1 OS=Homo sapiens OX=9606 GN=QSOX1 PE=1 SV=3	QSOX1	2608730	4016880	2713130	5316520	5428890	3595070	6744450	6219550	3969650	5035570	2844570	4018600	2309080	4123030	3941760	7356160	4301160	2578540	5195570	10068600	6214620	4897860	6616070	8627670	4065360	1738690	2108990	8210480	6728930	3702330	4311750	9496670	4776570	2158370	2699060	8305630	3246880	5198010	4399660	5368290	10781700	3558430
O00400	Acetyl-coenzyme A transporter 1 OS=Homo sapiens OX=9606 GN=SLC33A1 PE=1 SV=1	SLC33A1	1011700	675961	533555		1019240	642362	667868	475622	670225	391582	677552	543254	924521	565318	492818	759791	681980	1052210	433441		514346	672838	735645	580845	1759090	1002360	748864	795808	575826	1181910		898337	727553	861963	953318		1159530	1162920	523093	441792	630479	383109
O00401	Actin nucleation-promoting factor WASL OS=Homo sapiens OX=9606 GN=WASL PE=1 SV=2	WASL	1696710	2211470	2142540	2469720	2038170	1682760	2984560	2121140	2127740	2020390	2029020	2008380	1927400	2313450	1709030	2230780	1886730	1468250	2270240	2207400	3905850	2478310	2348710	2715570	2410170	1415120	1190440	1188640	2739310	1921320	2300890	2503920	2096980	1704370	1177160	2127200	2083380	2721150	2572030	2051040	2308870	2198430
O00408	cGMP-dependent 3',5'-cyclic phosphodiesterase OS=Homo sapiens OX=9606 GN=PDE2A PE=1 SV=1	PDE2A		791813	357068	944384	1287140		857480	469558	799308	747981	605703	644534	548374	508618	536653	5314520	281398	334200	765229	1284200	969472	440548		873620	645140		521786		672149	543922	906629		311944			1454680		641365	598029	595390	265537	556816
O00410	Importin-5 OS=Homo sapiens OX=9606 GN=IPO5 PE=1 SV=4	IPO5	3989790	3647470	3678420	4035170	4747440	4357990	3859820	3821060	4123440	5065650	3716020	3936580	4567870	3944520	3974080	3982180	3912740	2135700	4266110	3659600	3912120	3526380	3819690	3780360	3870420	2153680	2386680	4662330	3600830	3834470	3639240	4925170	3922990	4548310	2026180	3535130	4086050	4676090	3837440	3943830	3981200	3948120
O00411	DNA-directed RNA polymerase, mitochondrial OS=Homo sapiens OX=9606 GN=POLRMT PE=1 SV=2	POLRMT	332040					495389			239650	213287			819846		341417		925902	476798				835607	586110	588814		574709	1423690	463225		374734		498232		730104	683576		414259	301612	403895		488491
O00418	Eukaryotic elongation factor 2 kinase OS=Homo sapiens OX=9606 GN=EEF2K PE=1 SV=2	EEF2K	433830	632947	428157	599099	539110			455720	430548		592567	531437	481522	585292	554782				531917			472817	458593	552216		305613	213293	202034	487481	3479210		231417	634217	318431	275664	733967	208128	620454	300910	599254	335506	257294
O00422	Histone deacetylase complex subunit SAP18 OS=Homo sapiens OX=9606 GN=SAP18 PE=1 SV=1	SAP18	6621870	5395670	7136430	2907680	4214350	6909790	3960620	6054140	5768390	3445710	8016930	6787910	7054110	6153930	7076600	3197270	7438560	7666370	4211870	4670390	4977260	8040670	5289200	5673510	3611420	7374520	9284370	10859600	4835740	5303430	4884650	6676670	6043220	7919420	6700180	1863330	8388090	5200920	11181500	5306280	8126500	5610450
O00423	Echinoderm microtubule-associated protein-like 1 OS=Homo sapiens OX=9606 GN=EML1 PE=1 SV=3	EML1	3246930	6082800	4574060	7548920	5624550	4685140	7639260	5367310	5466870	7269980	4894060	5345970	3868580	5035520	5340960	9171160	6248620	4248660	6205560	8704650	6151860	4824760	4827430	11936700	5149310	3543100	3977130	2531610	6530430	4411330	5122440	6897840	5782840	4108910	2755730	6706260	3900720	5180150	5367640	4697320	3944720	4850570
O00425	Insulin-like growth factor 2 mRNA-binding protein 3 OS=Homo sapiens OX=9606 GN=IGF2BP3 PE=1 SV=2	IGF2BP3		97645.5		110563		469516		96418.9			324013	249701			185026		405433				83593.6	138274	122253	1369000				134906				338769	291683		57071.6		199766		133795	177439	153389
O00429	Dynamin-1-like protein OS=Homo sapiens OX=9606 GN=DNM1L PE=1 SV=2	DNM1L	3712470	5071000	5055480	5082280	4031860	4174220	4563930	4539970	4569560	5281460	4561580	4452320	4925940	5252940	4294310	4709120	3524040	2033910	5308620	4040880	4432710	4300470	3431950	3945960	3187200	1992030	2094640	1810210	4566990	4115910	4084570	4637890	4719600	3539410	1515140	3522510	2995390	4242880	4089240	4038170	3722600	4607120
O00442	RNA 3'-terminal phosphate cyclase OS=Homo sapiens OX=9606 GN=RTCA PE=1 SV=1	RTCA	2537660	1891330	2516280	1419100	1696890	2090010	1063760	1600870	1994650	2075650	1955940	1791620	2476270	2137920	2005410	1286010	1278380	1265830	1800900	1537060	1476250	2023950	1807340	1544930	2083550	1143860	1016180	1421010	1252280	1924770	1913260	1529900	1719560	1857670	1566330	1425410	2016770	1603560	1932060	1699040	1527860	1587700
O00443	Phosphatidylinositol 4-phosphate 3-kinase C2 domain-containing subunit alpha OS=Homo sapiens OX=9606 GN=PIK3C2A PE=1 SV=2	PIK3C2A	1052070	1035010	1146130	959092	919767	1153360	875722	1022040	1011720	619390	1089350	1026680	1035280	1043740	927058	1174810	1146040	1141440	782103	907116	960314	1126780	917319	964920	1067270	1175240	1417890	1270210	904948	895471	716463	723023	1141490	1028110	1039560		1135020	1046040	1298300	799021	924277	941248
O00459	Phosphatidylinositol 3-kinase regulatory subunit beta OS=Homo sapiens OX=9606 GN=PIK3R2 PE=1 SV=2	PIK3R2	293063	202751	362761	111223	138580	247321	152286	208389	265593	157089	179524	147350	183418	217051	228782		184922	203139	298531		199040	277000	178039	236748		160735	136236	229394	135274	272697	156285	168305	152116	274162	184271		313615	370174	116230	137290	227000	215077
O00461	Golgi integral membrane protein 4 OS=Homo sapiens OX=9606 GN=GOLIM4 PE=1 SV=1	GOLIM4	1490110	1768350	1663410	2000490	2285230	1766300	1672290	2216280	1827910	1893370	1787420	1725230	1312900	1669870	1928320	1793490	2293590	1758180	1384460	2153910	2049290	1846730	2071150	3045320	1584550	1789340	2406720	2451660	1617300	1858300	2164690	1841580	2053790	1849190	2008980	1409860	1803010	1814400	2762330	1790560	3811610	1955310
O00462	Beta-mannosidase OS=Homo sapiens OX=9606 GN=MANBA PE=1 SV=3	MANBA	1742550	2494130	1310710	739327	1164300	1192170	1345940	2534990	3876750	1442770	2110880	2169250	756746	2697940	1342720	864877	1169130	1341120	1450950	733573	1602480	2245060	2424380	1184740	1720430	1589110	841579	4419060	1406450	1332240	2306360	1482090	1711010	1904120	1170460	188856	1266740	1038770	1320770	1260680	2766240	1255970
O00468	Agrin OS=Homo sapiens OX=9606 GN=AGRN PE=1 SV=6	AGRN	8700420	9528250	6452070	5343030	6665880	10392900	5895900	14246000	14772400	8881140	10943300	12620400	6698430	12808000	11261100	9833370	9755720	15100300	8561730	8114040	8555060	10434000	10788700	8085890	8172320	12215600	9522190	12997600	11500700	15370200	16136500	20285800	9878400	11076600	12363000	5494280	8284770	11467100	17478100	11202200	29065500	14088400
O00469	Procollagen-lysine,2-oxoglutarate 5-dioxygenase 2 OS=Homo sapiens OX=9606 GN=PLOD2 PE=1 SV=2	PLOD2	228496	313171	406465	345446	3296990	1762800	526722	374115	521180	384904	417425	317503	1030130	400904	433437		1877300	998686	682532	1253810	1478030	505246	2294000	1048910	586871	1006920	1071260	631429		521684		1962140	593554	759529	2783310		5337810	764655	816013	590276	399124	289281
O00470	Homeobox protein Meis1 OS=Homo sapiens OX=9606 GN=MEIS1 PE=1 SV=1	MEIS1	604038	1082330	936097	1469170			1026210	1423720	1004380	510022	1302880	1065820	658760	1136520	1329060		622232	945748	1467460	1317320	1213540	979143	568777		1639520	930243	702310	451914	1517740	1051050	1045510	1332750	1328630	817221	840067	844110		1157240		1664830	1478220	2021430
O00471	Exocyst complex component 5 OS=Homo sapiens OX=9606 GN=EXOC5 PE=1 SV=1	EXOC5	2321720	2251590	2218900	1905880	2377610	2206080	1994300	1966490	2444890	2062090	2274500	2134050	2163040	2771450	2210520	1917280	1798490	1607050	2347480	1903370	2129640	1885690	2053240	2022680	2490360	1668700	1416960	1365980	2023080	2006030	2333450	2161570	2083290	1779300	1503640	1478610	1719840	2181200	1958220	2076050	1770820	1853550
O00478	Butyrophilin subfamily 3 member A3 OS=Homo sapiens OX=9606 GN=BTN3A3 PE=1 SV=1	BTN3A3	1723220	1146050	1238530	1305380	1008650	1009270	1427180	1503380	1486330	834829	1899560	1684530	981005	1410590	2069350	1143300	1419350	1270070	1007940	1723910	1183670	697319	750467	870169	1550840	1118870	506279	988121	1883150	898383	1498780	1021340	1689630	817993	991819	738891	552275	1298900	846996	1324810	1159460	1619600
O00481	Butyrophilin subfamily 3 member A1 OS=Homo sapiens OX=9606 GN=BTN3A1 PE=1 SV=3	BTN3A1		313320	268405	314159	131269		425811	420758	292287		340944	452729		330584	416634	308747	262008		213804	186848	324826				415594	261974	167874	290071	515352	331213	321236		291218		243880	213521		285249		349688		412732
O00483	Cytochrome c oxidase subunit NDUFA4 OS=Homo sapiens OX=9606 GN=NDUFA4 PE=1 SV=1	NDUFA4	13345900	12050200	4073480	4752720	3360580	18853600	3330060	7154450	9064080	18164000	14530100	11123600	9029100	7437320	8715090	15015000	12489200	29514500	6749840	3485320	6501570	16489800	9182960	10048500	3024570	34070800	8552840	20378700	7440850	9938500	4282180	3283430	17798800	22253300	26199300	4753630	27413700	4154150	14035900	11454300	10932200	4597860
O00487	26S proteasome non-ATPase regulatory subunit 14 OS=Homo sapiens OX=9606 GN=PSMD14 PE=1 SV=1	PSMD14	7705340	7591250	8204370	5519320	6434410	7926640	5586690	7991000	7915840	6391910	7130120	7586400	8648410	8002110	7576160	6727460	6246020	4253450	7373390	7394460	6757510	7294570	7562800	6673490	4153790	4213230	4104570	4583030	6281740	7788580	5857730	6628890	6856860	6031590	3504020	6696760	6411130	7155700	5881610	6003750	5637200	6887620
O00499	Myc box-dependent-interacting protein 1 OS=Homo sapiens OX=9606 GN=BIN1 PE=1 SV=1	BIN1	3051280	6972790	3772370	15087300	9017340	14171800	5348370	4698720	6796030	47585000	7166030	6222480	3350980	5686280	6197520	38994700	2668390	1536080	8451370	10560300	3735990	4765540	2937460	3736610	7098030	1132550	1177360	2028460	6986810	3430400	7555750	5995460	7220850	2013760	1164580	14999200	1993460	5464310	2969980	7477680	3435680	7661120
O00505	Importin subunit alpha-4 OS=Homo sapiens OX=9606 GN=KPNA3 PE=1 SV=2	KPNA3	243743	243425	235568	437052	474248	365303	261060	261456	232248	739055	319088	309591	242350	304827	359077	510133	231651	200279	473954	480337	267063	261934	343036	348793	503668	171825	263039	335146	205155	343405	438032	337638	250277	246047	352464	391510	312511	238669	308267	194210	315682	337023
O00506	Serine/threonine-protein kinase 25 OS=Homo sapiens OX=9606 GN=STK25 PE=1 SV=1	STK25	520766	566081	470114	404375		536842	501327	385985	481938		569262	443544	359767	734329	411756		554932	352288	799177			539563	385071	642333		302138	179423	275477	784254	519578	561421	651810	641584	356153	245437		449695	529657	204375	390007	409059	459584
O00507	Probable ubiquitin carboxyl-terminal hydrolase FAF-Y OS=Homo sapiens OX=9606 GN=USP9Y PE=2 SV=2	USP9Y	426209	497107	470686	525412	395042	472117	430910	447712	516602	416532	542752	556265	570737	564535	503186	334140	357260	312190	206456	337752	452468	406806	338185	397734		311848	440698	270059	453595	415143	323672	469822	432039	367367	320554	189857	306999	409904	419622	436254	280516	447960
O00512	B-cell CLL/lymphoma 9 protein OS=Homo sapiens OX=9606 GN=BCL9 PE=1 SV=4	BCL9	4894850	8940880	7197810		9801140	9102020	18992300						5655730	8943140			19155100	23854700				9988360				10817500	12695100	12900700		7454720				8864480			5873780	9027520			18028300
O00519	Fatty-acid amide hydrolase 1 OS=Homo sapiens OX=9606 GN=FAAH PE=1 SV=2	FAAH	4333760	2644270	4035370		353496	1588660	641297	1778650	2238180	755252	1563680	1373500	3169260	2344710	1029500	1726210	696119	3053840	1860480		348173	2064680	568436	861773	1268900	3542160	1974180	2165590	964129	1789860	2031560	1019800	1421280	1361410	1182250		1969090	2652970	3118800	771718	714778	1406700
O00522	Krev interaction trapped protein 1 OS=Homo sapiens OX=9606 GN=KRIT1 PE=1 SV=2	KRIT1	95608	408443	393796	247784		306258	400308	404157	335720		385491	338556	347857	208643	480493		302166	335296	412807		578434	431306	381957			275313	413532	347116	357228	372613	377280	355640	424486	345543	346360		239598		483643	156864	351254	419700
O00533	Neural cell adhesion molecule L1-like protein OS=Homo sapiens OX=9606 GN=CHL1 PE=1 SV=4	CHL1	825759	920428	346010	450664	253867	379466	570545	280556	389609	389727	494829	563185	234840	643222	349960	1170270	233032	596019	812090	685554	925884	536331	1123060	2038610	1121560	358276	663485	923872	751465	1020600	2863110	825790	393798	745450		1322310	699810	1333620	661879	402285	350431	624992
O00541	Pescadillo homolog OS=Homo sapiens OX=9606 GN=PES1 PE=1 SV=1	PES1	1692720	1176120	1787780	1393080	1422760	2230200	1247980	1516550	1486480	992552	1381430	1386300	1911630	1466550	1598940	1109520	5121110	2016890	1544510	1234430	1796830	2451440	1512290	1338040	1228190	2106300	5218260	2503440	1763400	1904880	1889600	1367470	1505930	2374340	2056690	1966210	2066660	1600370	1712550	1362100	2730040	1571940
O00560	Syntenin-1 OS=Homo sapiens OX=9606 GN=SDCBP PE=1 SV=1	SDCBP	1850990	1712040	1390910	1648780	2408840	1646160	1549870	1571870	2914260	2219230	2637870	2389900	1909760	5930840	2368860	1930030	1609500	2466340	1550950	1504850	2441530	2620470	3019090	1563720	2532170	2534560	1441910	1614620	1370040	1466200	2423980	5933640	1083290	1503150	1979380	1931390	1303600	1434460	1346520	1887790	5812790	1286280
O00562	Membrane-associated phosphatidylinositol transfer protein 1 OS=Homo sapiens OX=9606 GN=PITPNM1 PE=1 SV=4	PITPNM1	185251		249692	170021			433076	348506	301724		375745	278965	243810	332838	483492	177057	233155	274195		377058	322579	184418	344408	288529	381708	174866	173224	273778	427546	269671	252413	262773	527440	265762	276140		299896	315612	310600	367365	273608	295490
O00566	U3 small nucleolar ribonucleoprotein protein MPP10 OS=Homo sapiens OX=9606 GN=MPHOSPH10 PE=1 SV=2	MPHOSPH10	513553	466403	604644	406151		561285	315655	525055	606569	637644	364026	406863	551254	464451	574515	543864	1056980	775282	160343		223260	725289	598836	356619		736880	1803790	648103	378358	483031		273363	441257	732557	659140		649829	341322	422342	416772	828617	390439
O00567	Nucleolar protein 56 OS=Homo sapiens OX=9606 GN=NOP56 PE=1 SV=4	NOP56	10374200	3802100	9661060	2334590	3226870	8441960	4441730	7780450	5963490	3182540	5899230	6388890	12367600	4753030	8185810	2630230	10956900	9894000	4025890	4238510	4882890	9858110	5894140	6054100	5503250	12694400	24670100	15328700	5994630	13123600	4366970	4407850	5498090	14475200	12113000	1833900	11363300	6610110	7964520	5125730	19027400	7123840
O00571	ATP-dependent RNA helicase DDX3X OS=Homo sapiens OX=9606 GN=DDX3X PE=1 SV=3	DDX3X	9540230	9677850	9799660	9272850	11526900	11452700	9622780	9222010	10150900	8681070	10811200	9848450	9330870	9399750	11069200	7194400	13328100	13511200	11842400	8867410	10588700	10466100	9931430	9725640	8243300	12132800	12692400	11281600	7101740	10297100	10030000	11721300	12135000	11271400	11264200	7124220	11064500	9807770	10922700	9549730	9961040	9637880
O00584	Ribonuclease T2 OS=Homo sapiens OX=9606 GN=RNASET2 PE=1 SV=2	RNASET2	2702610	2393870	1613680	1005730	1270510	2466830	972082	2855210	3352890	1494820	3481910	3224110	1400050	3234460	3017580	1035790	2665240	3321830	1548480	1062590	2016490	3244930	3745390	2317770	1848250	2166540	962558	1581820	1252090	2433930	1315270	1707030	2164710	3282580	4624520	2431750	2072810	1953730	2419820	1945260	3943860	1922220
O00585	C-C motif chemokine 21 OS=Homo sapiens OX=9606 GN=CCL21 PE=1 SV=1	CCL21					208076	131693	191264			83421.9	92054	75944.6	137341				120358	128684		242637			105356	168178		130085			140867		65845.9	532079			246295			127863
O00592	Podocalyxin OS=Homo sapiens OX=9606 GN=PODXL PE=1 SV=2	PODXL	1592000	2510100	2188980	1553370	3056770	3105910	2775150	2940610	1881870	2279650	2435420	3091340	2121920	2822980	2155000	3826380	4702940	3625070	1384100	4106680	2399830	1548900	3455970	3470150	2890200	3479480	4649230	3586950	3615240	2604070	2259810	2273300	1815850	2418060	3672200	2072380	3100370	2893640	2912770	1890410	2175770	2515850
O00622	CCN family member 1 OS=Homo sapiens OX=9606 GN=CCN1 PE=1 SV=1	CCN1	856220	702735	690006		922583	899628	831363	500064	1100180		493904	844310	615402	1213170			1101640	1421170		1418160	1470900	654349	1071150			982906	963313	975920		481535		2382760	913859	644641	1747710		1043240	338589	554768		638730	304636
O00625	Pirin OS=Homo sapiens OX=9606 GN=PIR PE=1 SV=1	PIR	1860510	2939390	1833900	3270630	3247440	2234560	3425850	2895900	2516300	2352170	2333650	2491110	1408780	1988480	2060570	2679930	1976630	560294	3808300	3138430	2124530	2300960	3188500	1972040	3410900	599578	500116	753832	3071710	2237130	2969560	3541230	2715920	1496320	1058430	4376250	2437320	2923530	1753770	2727500	1950690	2471800
O00628	Peroxisomal targeting signal 2 receptor OS=Homo sapiens OX=9606 GN=PEX7 PE=1 SV=1	PEX7	208330	255989	321899			250070	121010	216102	233488	303637	207420	237590	166279	312230	210017		128434	122400	131497		154533	229209	103456	216057		117117		160830	220289	228251	274999	171635	180471	150921			165775	192360	289121	192664	169719	190688
O00629	Importin subunit alpha-3 OS=Homo sapiens OX=9606 GN=KPNA4 PE=1 SV=1	KPNA4	1735150	1768390	1787660	2189490	2068400	1742960	1780320	1630070	2132640	3479730	1881330	1663020	1725860	1884010	2017680	2500550	1580550	1086110	1983060	1797340	1558430	1656390	1578870	1565460	2114960	918122	1772080	1218720	1676410	1636460	1842790	2453410	1716640	1594050	1271190	1857890	1512230	1698500	1859120	1866570	1723340	1824360
O00635	E3 ubiquitin-protein ligase TRIM38 OS=Homo sapiens OX=9606 GN=TRIM38 PE=1 SV=1	TRIM38	820080	811676	587846	802706	844124	653186	933044	904792	926735	732468	986168	859639	794610	952687	1107410	909029	522041	841107	847404	732889	1044630	628664	646617	868846	922810	846234	323451	300688	1131990	994765	868411	861453	945779	699384	617641	501716	513851	655315	712215	966964	614132	974182
O00712	Nuclear factor 1 B-type OS=Homo sapiens OX=9606 GN=NFIB PE=1 SV=2	NFIB	1707990	2861070	2075820	2123460	1126660	2129160	2405370	2698760	2303720	2128540	2264250	2247660	1863860	2370690	2315260	2546650	2747040	1080790	2334230	3113860	1614610	1915230	1458140	1868110	1828750	1167210	2555070	2103840	2723210	2996610	2613340	1544390	2592220	1975390	1424070	1706910	2192380	1694770	2149340	1672780	1832130	3118360
O00743	Serine/threonine-protein phosphatase 6 catalytic subunit OS=Homo sapiens OX=9606 GN=PPP6C PE=1 SV=1	PPP6C	2481820	2617300	2894570	2493480	2540040	2485410	2157920	2305360	2600690	2075830	2651960	2347440	2391780	2480070	3316130	1744470	2322110	1346150	2390180	1953190	2463660	2415060	2188080	2440440	2217810	1278920	1904340	1824420	2599830	2301240	2245300	2329520	2853070	2238030	1252950	1438980	1739960	2687170	2318560	2720220	1983940	2218900
O00746	Nucleoside diphosphate kinase, mitochondrial OS=Homo sapiens OX=9606 GN=NME4 PE=1 SV=1	NME4	526586	966749	945958	891349		345876	625869	667756	941759	792092	568700	589371	1124420	800102	358157	824622	349934	770283	730328	1432560	651743	931891	1105660	594441	507520	748721	411211	936407	662022	542633	826224	678365	882049	1559700	718040	1195250	1640650	917166	862883	424966	431901	409837
O00748	Cocaine esterase OS=Homo sapiens OX=9606 GN=CES2 PE=1 SV=1	CES2		641002	604481	510427		1582620	1716840	579236	810362	3083020	644945	923811	494660	840459	541005	1271810	1099730	494436	818264		823469	1359290	1475740	29387700	1057990	623908	467366	418183	801312				717905	474065	580115		783955		1843120	537276	738006	610848
O00754	Lysosomal alpha-mannosidase OS=Homo sapiens OX=9606 GN=MAN2B1 PE=1 SV=3	MAN2B1	4925430	2648260	2190310	1042110	2093390	2140180	1358220	3309540	3596980	2902110	2497980	2217340	4547170	2649470	2400760	1031650	2406600	2660870	1150640	1807160	1917670	2166110	2758380	2202120	2018870	2539970	1427270	2825170	1204600	1481640	2324400	1216460	1780030	3078980	2037470	451261	2066750	1855120	2468440	2075260	1986990	1328160
O00757	Fructose-1,6-bisphosphatase isozyme 2 OS=Homo sapiens OX=9606 GN=FBP2 PE=1 SV=2	FBP2	17036900	7866740	1868400	1611010	2263310	9519800	3998420	12112500	5837230		8181500	8552010	2408420	7657900	11485900	2206960	2181560	2134860	4946410	3038020	3845520	11430500	7828310	6201680		2606390	1384020	2880640	7342630	2502480			5658120	6280550	1730940		20112100	6216660	4319070	6785230	2388390	1919950
O00763	Acetyl-CoA carboxylase 2 OS=Homo sapiens OX=9606 GN=ACACB PE=1 SV=3	ACACB	373696	410856	554981	457933	542960	388455	885074	708180	517884	553878	416264	465576	433953	488901	601316		446735	365718	480972	391914	608004	382699	584707	600553	418121	309888	242835	225409	407306	395048		543026	547067	338660	372685	452723	346388	553584	495591	394814	444085	474480
O00764	Pyridoxal kinase OS=Homo sapiens OX=9606 GN=PDXK PE=1 SV=1	PDXK	4400930	4869280	5287100	4005900	4549850	3853800	4724710	4744030	4327170	3314740	4816460	3961780	6598490	4993870	5029680	4524510	3110750	1333370	5332840	5423700	5017080	4651660	6342620	3846690	6173210	1554690	975455	1222680	4062200	4473090	6425090	4486610	4208310	2644140	1244220	3603630	4215640	4694050	3086130	5269180	2865690	4723470
O00767	Stearoyl-CoA desaturase OS=Homo sapiens OX=9606 GN=SCD PE=1 SV=2	SCD	816092	1567850	728513			1230720			1234860		1038630	1061530	1409100	1195230	993740		3095850	2051130	1140160		948961	1509050	1609680	619518	1198000	2383270	1798820	3085890		687111			900602	2169550	2310580		895929	755811	656378	628688	1067450	422975
O14492	SH2B adapter protein 2 OS=Homo sapiens OX=9606 GN=SH2B2 PE=1 SV=2	SH2B2	158626	359254			1247370			368336	647164	384800	312873	239952		378485		854517		190786				356167					336919						220611							522252	324840	1522150
O14493	Claudin-4 OS=Homo sapiens OX=9606 GN=CLDN4 PE=1 SV=1	CLDN4	277235					105649					81043		94780.5				142136	572899				395762				558546	171536	277278					136293	353687	256734		166587				211312
O14494	Phospholipid phosphatase 1 OS=Homo sapiens OX=9606 GN=PLPP1 PE=1 SV=1	PLPP1	773766	1019220	979712	577317	423703	833994	130612	698561	618089	261541	1096430	786382	585546	880215	432884	279153	936051	1528220	488206	726788	315943	516591	491168	329543	342410	1173890	904884	1491110	225210	531280	780530	176170	787600	1016110	1005000		485412	389461	939991	318525	1027100	650116
O14495	Phospholipid phosphatase 3 OS=Homo sapiens OX=9606 GN=PLPP3 PE=1 SV=1	PLPP3	2857410	4764860	2755880	6870230	4150930	3539870	5511550	4590200	5113410	4402390	6036740	6349290	2821120	7493890	4300140	5554230	1459220	3611870	5886690	6139380	3728110	3853590	2696650	3381140	3087150	3316190	3759680	2680870	3223700	3350980	3966820	4494470	8329740	3138030	3315400	2823490	1593980	2650030	2964050	4129510	3951830	6518890
O14497	AT-rich interactive domain-containing protein 1A OS=Homo sapiens OX=9606 GN=ARID1A PE=1 SV=3	ARID1A	1758390	1362560	1889500	766911	1067330	1906650	1194790	1627010	1455520	569802	1655880	1495740	1755730	1296930	1804220	768603	1849010	1911660	1258860	1403830	1401930	2001280	2018190	1640000	1684130	2064740	3035950	2343400	1452630	1961440	1430230	2147560	1561370	2431950	1740280	508818	2192880	1508920	2069780	1359200	2333890	1645560
O14521	Succinate dehydrogenase [ubiquinone] cytochrome b small subunit, mitochondrial OS=Homo sapiens OX=9606 GN=SDHD PE=1 SV=1	SDHD	2885790	3258840	3380260	3048830	2525850	3509990	3151910	2960900	2843900	5014970	3085670	2763990	5040250	2287210	3616310	4354590	3305680	4406190	2711400	2749590	3478450	2495640	2595260	3721210	776646	4086910	3490110	2247540	3519150	3053550	2153150	2692480	2177950	3114560	3556320	2281270	1723630	3855650	2712510	3187170	2999070	3252620
O14523	Phospholipid transfer protein C2CD2L OS=Homo sapiens OX=9606 GN=C2CD2L PE=1 SV=3	C2CD2L	474631	206343	272936	369017	350638	411714	220836	288476	387027		226872	116864	237828	292973	433920	403473	466879	541212	363651	416275	333347	304304	339048	371497	374492	681815	337265	615358	319169	421738	365001	241440	380458	544339	463749		637293	497764	362734	338493	393953	388855
O14530	Thioredoxin domain-containing protein 9 OS=Homo sapiens OX=9606 GN=TXNDC9 PE=1 SV=2	TXNDC9	760191	587334	731101	617148	864584	781139	797823	745032	653726	940980	730726	540604	559843	685884	774637	503384	708307	500429	650228	719726	683632	573905	666324	666233	600434	611423	457823	564785	653825	796888	608342	988433	714892	581359	391265	398185	700678	753343	583727	685249	588861	545625
O14531	Dihydropyrimidinase-related protein 4 OS=Homo sapiens OX=9606 GN=DPYSL4 PE=1 SV=2	DPYSL4	608188	772166	379529	1865050			966404	825842	674381		1386210	1411430	862783	1342950	752868	968646	342683	397031	746589			592111	723863		421020	270934		233894		467784	1023020	494827	2035460						850490	826001		1401860
O14558	Heat shock protein beta-6 OS=Homo sapiens OX=9606 GN=HSPB6 PE=1 SV=2	HSPB6	22718500	59699400	46128400	138787000	90585000	73512800	99398100	52034200	61977700	422485000	56291300	58055400	29480100	65446400	53492000	306763000	12363900	12262100	117167000	72968400	38467100	37222600	20833000	25844300	33627900	11371000	16638000	5035640	54356100	30583300	71782100	58914800	66665800	15843600	10203200	170200000	15275700	40904900	18221100	73741200	18729600	87587600
O14561	Acyl carrier protein, mitochondrial OS=Homo sapiens OX=9606 GN=NDUFAB1 PE=1 SV=3	NDUFAB1	6388780	5163190	5723070	4809600	2860940	5475580	4504310	4681880	6174880	7345520	4964270	4953150	6182150	5016610	5746490	6075970	5998870	6976480	2511720	2802160	3673000	4558580	4301800	7076550		9074660	6293180	5191340	4206600	4659980	1895510	3180200	5736860	9359970	7744090	1100430	6605560	5020730	5513760	4451460	5616440	3493570
O14576	Cytoplasmic dynein 1 intermediate chain 1 OS=Homo sapiens OX=9606 GN=DYNC1I1 PE=1 SV=2	DYNC1I1	295871	584773	480874	1011470	357398	600112	555324	592950	709242	762825	555557	467759	316162	565266	531054	706466	261458	339170	668654	233570	420743	469002	226124	230582	443701	327569	326806	326349	519784	448146	571130	523203	488194	380313	406247	644208	290501	572697	397685	520540	801475	710680
O14579	Coatomer subunit epsilon OS=Homo sapiens OX=9606 GN=COPE PE=1 SV=3	COPE	12065400	7731000	11610600	4331990	8805880	8730230	6002790	8483550	10030300	6810760	7240910	7303020	9372910	8335080	7060190	3447730	8239470	5727500	6960850	6309100	7742180	7505320	6712250	9238730	4905040	6743970	6272270	7204030	6742440	9924130	5265340	5461390	9099520	9107390	4844220	1749910	10312500	7072820	7191160	5405610	6597750	6049470
O14593	DNA-binding protein RFXANK OS=Homo sapiens OX=9606 GN=RFXANK PE=1 SV=2	RFXANK			42926.6	70209.4			55478.8	110004	62031		82785.6	115630	79670.1	102652	56554.3		69846	56057.2				37290.7		35038.8		31850.4	26557.5	28229.6		66557.3	71520.1		79773.8	45790.4	35304.9		65847.5	76135.3		74807.1		54295
O14607	Histone demethylase UTY OS=Homo sapiens OX=9606 GN=UTY PE=1 SV=2	UTY	250672		255110		168504	157746							226433				227389	151615				176834		406985		227357	231671	255926						313363	74360		103001				200109
O14613	Cdc42 effector protein 2 OS=Homo sapiens OX=9606 GN=CDC42EP2 PE=1 SV=1	CDC42EP2	467616	578008	586570	888251	649843	620563	492870	614309	724121	1507480	751033	666629	497656	620117	414045	1168620	265760	413941	710577	1359700	466803	371909		514524	272043	388453	246695	149906	685222	484098	543867	471319	812787	251604	282721	987286	383699	698361		707340	303304	817241
O14617	AP-3 complex subunit delta-1 OS=Homo sapiens OX=9606 GN=AP3D1 PE=1 SV=1	AP3D1	5437910	4697640	5026780	3835410	4674790	5094400	3852340	4711070	4909880	3248970	4966610	4852970	5069970	5758580	4936750	3336310	4258630	3713070	4761310	3750840	4931420	3993240	4549090	4713180	5053250	3402090	3089090	3726830	3719620	4552250	4458170	4775290	5006840	4532000	3599820	2332970	4386040	4364890	3987120	4680500	4293730	4498820
O14618	Copper chaperone for superoxide dismutase OS=Homo sapiens OX=9606 GN=CCS PE=1 SV=1	CCS	3623150	5161620	4448180	5730000	5493410	4330650	4588970	5974060	4239090	3541550	4930290	5677770	4403150	5520810	4203360	6555090	2337510	1212380	5830460	6028980	5012240	4063780	5010860	4702600	6367580	1322560	1225250	1159150	5142310	4636670	5902170	3893730	4871150	2153090	1115280	6044780	2808700	6967600	3266450	5535480	2564400	5635930
O14639	Actin-binding LIM protein 1 OS=Homo sapiens OX=9606 GN=ABLIM1 PE=1 SV=3	ABLIM1	1043290	1304750	715375	3363090	1436010	4104290	2244360	1240520	1883030	25609700	1606330	1199920	1072560	1366710	1340850	16871700	2635530	2057850	1399860	3106860	2156840	2292600	1804050	3540980	949857	2186520	1225770	1618260	1928880	1303550	1665000	2064360	1431350	1421060	1028950	3723660	746696	814032	1853140	1317090	1731130	1494350
O14641	Segment polarity protein dishevelled homolog DVL-2 OS=Homo sapiens OX=9606 GN=DVL2 PE=1 SV=1	DVL2	2078590	2947970	3020340	2349490	1626670	1743850	3156130	3121900	2800930		2627500	2779590	2477000	2512020	3050590	2102710	2209360	1668830	3629560		2940480	2467230	2837830	2104740		1828200	1464750	2774770	3049410	2565290	2674450	3015990	2663710	2326040	1367900		1732700	2867730	2220620	3046950	2025590	3459950
O14645	Axonemal dynein light intermediate polypeptide 1 OS=Homo sapiens OX=9606 GN=DNALI1 PE=1 SV=2	DNALI1	85000.3																															151918					142079	62917.5				54488.5
O14646	Chromodomain-helicase-DNA-binding protein 1 OS=Homo sapiens OX=9606 GN=CHD1 PE=1 SV=2	CHD1	128990	76368.3	127665		96695.3	196379	136454	127342	135068		127291		111935	88729	144122		213641	112191			200696	141574		176263		108559	365093	146897	90470.9	158660		88353.5	99486.9	134642			134292	105777			126030	145750
O14647	Chromodomain-helicase-DNA-binding protein 2 OS=Homo sapiens OX=9606 GN=CHD2 PE=1 SV=2	CHD2	1135430	901178	1083940	675858	675523	1197720	711671	1027980	810820	751426	1036690	931041	1207810	871691	1094580	679849	1442220	1224450	911756	870229	1060590	1288160	1019230	1060160	1354070	1314660	1789170	1466750	1210200	1261490	1008610	875287	1068920	1388380	1086970		1231590	1058300	1317690	903700	1646830	1150470
O14653	Golgi SNAP receptor complex member 2 OS=Homo sapiens OX=9606 GN=GOSR2 PE=1 SV=2	GOSR2	5420710	5531040	5183080	4066830	3597970	4267190	5006490	4650500	4162750	4385430	4463020	4801410	4858080	4391260	4774510	5320320	5644830	4127080	5527870	5446040	4238160	4597860	4097180	5604430	4433310	4167660	3294900	4721220	6043460	4531060	5853480	4858820	5066030	3824840	3619780	4281540	4128590	4720940	4338420	4794280	3577540	5541950
O14656	Torsin-1A OS=Homo sapiens OX=9606 GN=TOR1A PE=1 SV=1	TOR1A	1913810	1541750	2861420	1722470	2133950	1841160	1734600	2321620	1978480	1676290	1734930	1878240	1691280	2293720	2073150	1524820	1783200	1662120	2091000	2321380	2322360	1518470	1682300	1745150	881118	1620330	3642220	1508950	1288910	1389020	1520750	2045970	1979250	1656780	1767380	1390370	1532640	2117500	1898410	1725320	1950590	2168230
O14657	Torsin-1B OS=Homo sapiens OX=9606 GN=TOR1B PE=1 SV=2	TOR1B	2764540	1306060	4790260	933146	1380700	1595040	1073120	2138940	1793080	1126480	1244000	1320630	1472320	1404270	1479460	864126	1744240	1717840	1261660	1364100	1231900	1827530	1425080	2004020	1597700	1781350	2306730	1598120	1207360	1926100	809429	1198970	1422310	1910440	1712110	876450	2369280	1013840	1749460	1242730	3706810	1241830
O14662	Syntaxin-16 OS=Homo sapiens OX=9606 GN=STX16 PE=1 SV=3	STX16	696619	574265	708372	395611	596502	651202	398374	488363	603192	474054	554320	404707	777422	500479	583231	399212	738775	700286	333624	213933	527911	587726	562947	498703	574429	772962	828422	724243	314722	626223	96069	455605	695139	751642	709980		847188	556631	561586	363242	750224	407280
O14672	Disintegrin and metalloproteinase domain-containing protein 10 OS=Homo sapiens OX=9606 GN=ADAM10 PE=1 SV=1	ADAM10	6732710	9278330	4194800	3211290	4173390	5273890	5760750	7785950	6776540	3640240	7685310	7402850	4511290	9336520	5126110	3646300	3203280	6133660	6095520	3643060	3662980	6932090	3092970	6276550	7054870	6652790	4655210	7797630	5899420	4849100	9406300	3540300	6049130	4423640	5042590	2257870	5060380	4751170	4679830	5834790	4522330	6944490
O14678	Lysosomal cobalamin transporter ABCD4 OS=Homo sapiens OX=9606 GN=ABCD4 PE=1 SV=1	ABCD4	308326		251452		356293	168159		239921				212356			222078		133308				239345		350429	256717				80435.5		300477				120948			138418	189432
O14681	Etoposide-induced protein 2.4 homolog OS=Homo sapiens OX=9606 GN=EI24 PE=1 SV=4	EI24	2726130	2565510	2767680	2131100	1723020	2642140	2699050	2711550	2935500	1610320	3140590	2546670	1633000	2692390	2305880		2251450	3230710	2397470	2233850	2618130	2825750	2785690	2756800	1885530	3520180	3597500	4232790	2225420	3367030	1679960	2195810	2771840	2253340	2792080	1171340	3061190	2476870	3011210	2194410	2732030	2686950
O14684	Prostaglandin E synthase OS=Homo sapiens OX=9606 GN=PTGES PE=1 SV=2	PTGES	448269	343569		437025	895244	604464	774812	779331	329286		814612	702666		399288	1681090	682355	400382	697489	417904	1157680	644473	364904	310457	791643		590525			1524050	426616		459265	936979	156705		514662	558994	875706	375051	1166930	437211	917057
O14686	Histone-lysine N-methyltransferase 2D OS=Homo sapiens OX=9606 GN=KMT2D PE=1 SV=2	KMT2D	277691		175279			161677		202956	157668		221192	83505.6	235470	115156	216778		261752	305330	171188			275075	126573	257570		294767	254134	293589	263649	245424		152553	197029	361701	205387	206986	188013		279179	218663	325092	189181
O14727	Apoptotic protease-activating factor 1 OS=Homo sapiens OX=9606 GN=APAF1 PE=1 SV=2	APAF1	858695	706655	774742	685701	1364480	1043490	439408	939962	903744		726221	966620	769235	836205	1150370		653825	393865	732932	1057060	945259	835559	976499	1361220	934469	337996		393730	787158	820923	845321	912497	814800	922089	277896	470288	850972	1052530	767465	1023660	684815	889418
O14730	Serine/threonine-protein kinase RIO3 OS=Homo sapiens OX=9606 GN=RIOK3 PE=1 SV=2	RIOK3	1098920	1070780	769967	524309	810636	1165780	464131	599203	1206250	1218390	945091	924816	1193100	1032350	908045		984117	1122100				1195010	1523190	1214400	1212740	963322	1026410	621723		1092630	1115450	778877	1089680	792474	1069990		1263430	1011830	1045610	1093540	854675	595045
O14732	Inositol monophosphatase 2 OS=Homo sapiens OX=9606 GN=IMPA2 PE=1 SV=1	IMPA2	1283280	849184	1097200	659670	1321800	1010190	922401	1080550	1168290	3103350	710063	840951	910543	766317	799410	2480540	1093550	541480	628355	1140150	920222	1302960	860526	1491940	993953	452491	357143	303371	815016	630719	732825	2044770	860024	708036	321433	1749710	932117	1072790	814415	627363	480801	450919
O14733	Dual specificity mitogen-activated protein kinase kinase 7 OS=Homo sapiens OX=9606 GN=MAP2K7 PE=1 SV=2	MAP2K7	256698	420369	314452	363971		254195	293845	345831	335232	272516	281558	257860	284623	221270	312813		224932	274365	568668		128210	333344	117183	233305		223089	207279	119683	266549	394825	505854	488873	272409	241200		380682	182478	315688	267679	286545	277725	315447
O14734	Acyl-coenzyme A thioesterase 8 OS=Homo sapiens OX=9606 GN=ACOT8 PE=1 SV=1	ACOT8	1367660	822889	1116050		103486	1139320			698528	498412	335718		948612		672216		816995	1822310				996274	843893	883023		2385830	1946550	1231950		1116980			904990	2610910	2102760		2130720	351468	1267980		967735	915628
O14735	CDP-diacylglycerol--inositol 3-phosphatidyltransferase OS=Homo sapiens OX=9606 GN=CDIPT PE=1 SV=1	CDIPT	4947710	6088740	3860690	4989190	4689860	4725740	5797190	5197590	5930220	4906230	6576850	5686880	5801840	4878370	5473320	4614780	4757840	7147260	7676400	4762070	4719160	7606290	4752040	5216180	3225860	6181510	6033590	5171480	7663270	3703360	2912780	6321740	6511140	6305250	5801100	4290290	5640370	6162400	5416080	5872240	7469920	6237480
O14737	Programmed cell death protein 5 OS=Homo sapiens OX=9606 GN=PDCD5 PE=1 SV=3	PDCD5	4536380	3794930	4973210	4794930	2578480	3163200	4010620	3823490	4267990	5437210	4095940	3885990	3738660	4137610	4382990	4300910	4997030	1422340	4214460	2846590	3484650	4298430	4100110	4358770	3771600	1368070	1557350	1553510	3680830	4152620	3240230	4196320	4244580	3184320	1303720	2774690	3114930	4207840	3791200	3863430	3331950	3970930
O14744	Protein arginine N-methyltransferase 5 OS=Homo sapiens OX=9606 GN=PRMT5 PE=1 SV=4	PRMT5	2966100	2344470	2960590	1593340	1841620	2521370	1766970	2248350	2364060	2607890	2311580	2606450	2568920	2770070	2168220	1866650	1859410	1410490	2212590	1815140	1948330	2212260	1903470	1974340	1987290	1478660	1373650	1443580	1770350	2556710	1846310	2306670	2097100	2071770	1070820	1307300	2650980	2308730	2266130	1931880	1798210	2260210
O14745	Na(+)/H(+) exchange regulatory cofactor NHE-RF1 OS=Homo sapiens OX=9606 GN=SLC9A3R1 PE=1 SV=4	SLC9A3R1	5253160	7507290	5986380	3074380	2949830	2940800	7796040	7099130	6522730	3933410	9409620	9739760	7462850	10325500	6671730	2778020	3536850	2748400	5194690	3693400	4400980	6983070	7764600	6661450	5971010	3296240	4202690	4217910	6983670	4926700	5204780	3203810	5821140	4531770	2089610	2195920	7734970	6712640	6224090	5483390	3265480	5943160
O14756	17-beta-hydroxysteroid dehydrogenase type 6 OS=Homo sapiens OX=9606 GN=HSD17B6 PE=1 SV=1	HSD17B6	1788670	792594	616452	1543280	1038090	865092	2210760	820600	5035620	3396940	801970	653890	11394600	683462	1069130	725114	334551	25732200	2690690	943147	2479700	1275620	828058	1202810	639240	33307700	1427320	394643	1498200	879488	923857	2783080	2325830	13492300	3521060	1137200	370226	1304610	664278	1150790	687270	1149200
O14770	Homeobox protein Meis2 OS=Homo sapiens OX=9606 GN=MEIS2 PE=1 SV=2	MEIS2			77905.4	134220							207881				135388														234951				233413					151187		189876		230869
O14772	Fucose-1-phosphate guanylyltransferase OS=Homo sapiens OX=9606 GN=FPGT PE=1 SV=3	FPGT	834185	868539	634436	479605	524018	551338	411065	643946	735034	647986	737326	757306	721410	676577	682017	997715	365165	223098	468723	790529	780229	696657	663983	656887	510839	371142	202588	183479	396226	443612	541081	390077	721255	510583	254692	201332	682649	547631	597370	584758	384650	519201
O14773	Tripeptidyl-peptidase 1 OS=Homo sapiens OX=9606 GN=TPP1 PE=1 SV=2	TPP1	4148840	1213270	1971500	371336	591099	1805040	483128	1866440	1804840	967508	1532540	1216060	2394610	1033150	2195850	520070	1737040	2971930	745115	640235	1971780	1527260	2317690	1100660		3059880	1054480	2093810	551879	1053480	3179070	254094	1135280	2381090	1894670	1638410	2008640	756397	1283280	956820	1951770	459487
O14775	Guanine nucleotide-binding protein subunit beta-5 OS=Homo sapiens OX=9606 GN=GNB5 PE=1 SV=2	GNB5	767056	1225700		555188					1110890	678978	1009890	1216770	873891	1142110	859015	312891	771794	906706	517273			810573		950280		948434	663898	555864	729389	344329	259442	305765	1157020	868100	668200	212348	1241360	615417	790243	735724	943610	458003
O14776	Transcription elongation regulator 1 OS=Homo sapiens OX=9606 GN=TCERG1 PE=1 SV=2	TCERG1	3494020	2926010	3391610	1852650	2580890	3823270	2393590	3211560	2721150	2111250	3366630	3127680	3446170	2752070	3300850	1983240	4135220	3783120	2600060	2385670	2767170	4041890	3086070	3379580	2605880	3584930	3838700	3962530	3113360	3578200	2257640	3189220	3320840	4189840	3335250	857598	4563800	3039710	4121270	2967440	3965790	3127000
O14786	Neuropilin-1 OS=Homo sapiens OX=9606 GN=NRP1 PE=1 SV=3	NRP1	1065760	1308840	1518400	1522290	2878520	2309090	2016740	2419780	1862240	1691660	1706640	1918150	1022420	1664320	2038480	1828130	3089370	1846930	1884610	3713890	2808290	1949840	2786960	1832420	1855260	1261390	4065370	5288530	2066310	1777250	1568020	2551710	2021850	1777000	2472410	1992710	4325000	2461820	2510650	1842320	2092890	1754990
O14787	Transportin-2 OS=Homo sapiens OX=9606 GN=TNPO2 PE=1 SV=3	TNPO2	2937230	3086350	3460880	2937810	2826340	3485560	3093100	3498870	3643410	2397710	3472970	3789300	2966640	3646160	3127210	2908590	3652750	1724190	3380320	2507680	2983550	3377740	2808200	1938600	3373430	1437360	2279300	1859640	3741040	3950430	3402680	3231290	2918840	3064990	1452310	2162810	1881170	3735630	2838170	3210730	2324660	4245660
O14791	Apolipoprotein L1 OS=Homo sapiens OX=9606 GN=APOL1 PE=1 SV=5	APOL1	1011860	2184490	657370	2514470	4286970	1911790	2174920	1735320	2062160	3017110	1076710	1942290	1061820	1830960	1733320	4850080	748546	268505	1058120	4089110	2452960	644340	2960980	1576360	3087400	197157	309844	283934	2639210	1512770	2718380	1239740	1109380	441262	802494	3019000	1687070	2066310	1160920	2228800	532586	1154510
O14792	Heparan sulfate glucosamine 3-O-sulfotransferase 1 OS=Homo sapiens OX=9606 GN=HS3ST1 PE=1 SV=1	HS3ST1																	237742																733360	360864	608692		407795
O14795	Protein unc-13 homolog B OS=Homo sapiens OX=9606 GN=UNC13B PE=1 SV=2	UNC13B	1324090	1346070	1236450	259832	634013	692009	566532	694532	1048950	698791	1059440	782986	1065420	1396080	834897	350667	1224630	1307200	719531	161945	571202	1331320	1158580	712479	547668	1319750	1557610	2207530	562725	979824	670955	848635	759585	1856300	795001	123610	1091310	1533330	1076960	641203	1008800	835608
O14802	DNA-directed RNA polymerase III subunit RPC1 OS=Homo sapiens OX=9606 GN=POLR3A PE=1 SV=2	POLR3A	857142	640994	783494	494322		810723	695441	692461	859692	573012	653955	658786	798716	745593	705523	731402	696955	937195	706271		674649	760140	715871	699358	719737	853285	742462	632102	603682	837794	485865	697345	664942	860865	583385	670315	868358	802464	886193	870783	840018	648195
O14807	Ras-related protein M-Ras OS=Homo sapiens OX=9606 GN=MRAS PE=1 SV=2	MRAS	516456	781885	467490	654514	941569	962631	787460	680208	590706	666383	737317	609856	539956	594308	762572	1101950	646673	634520	607470	693667	843210	775474	1914240	610704	321060	575962	517862	372383	811187	676842	669894	330057	925869	575499	693701	806890	563199	756950	630349	902750	814958	703181
O14815	Calpain-9 OS=Homo sapiens OX=9606 GN=CAPN9 PE=1 SV=1	CAPN9																								2201370		750252
O14818	Proteasome subunit alpha type-7 OS=Homo sapiens OX=9606 GN=PSMA7 PE=1 SV=1	PSMA7	19180000	17877300	18283800	12976900	15203900	17938700	13653600	17889700	17345900	17526100	18066400	19703400	17917300	21285600	19542100	16210600	16259800	7417490	13453700	15268000	15658400	14172600	18725100	18477700	13927700	7785410	5174530	9071040	15287100	15680400	15335900	14474000	17866200	12680200	6745890	10222700	15832700	16273500	14055100	17167800	12481500	15315900
O14828	Secretory carrier-associated membrane protein 3 OS=Homo sapiens OX=9606 GN=SCAMP3 PE=1 SV=3	SCAMP3	1772980	1378820	1597280	970754	933935	1682330	961658	1271670	1392610	1383020	1385910	1090060	2958080	1106920	1709820	978301	2185710	2498240	1134680	994620	571703	1510880	1799820	1373040	310188	2684850	2479060	2448910	888861	1028430	970197	840041	1589660	4179860	3030480	499936	2072870	1081000	1109000	1278230	2013620	1036530
O14832	Phytanoyl-CoA dioxygenase, peroxisomal OS=Homo sapiens OX=9606 GN=PHYH PE=1 SV=1	PHYH	256927		406199	135774		238703	81043.8	174373	221593	480029		212941	285092	254187	323176	414958	425753	245915	148336		173933	337796	384315	223717		240377	426955	211552	128695	175183	79326	140756	153877	403525	246119		402552	132018	282478		140840	188712
O14841	5-oxoprolinase OS=Homo sapiens OX=9606 GN=OPLAH PE=1 SV=3	OPLAH	3394840	3342290	3183800	2472700	1475520	3202980	1542950	2553280	2792710	1700400	3384270	3232260	5290440	3784070	2549600	1887080	2804590	1216250	2696930	1327500	1920070	4580880	2032920	1849390	1911540	1375380	1409770	1815190	1923140	2827960	2663990	1997850	2891940	2600170	940712	1302220	3776170	2633890	1530020	2460270	2514870	2813300
O14863	Probable proton-coupled zinc antiporter SLC30A4 OS=Homo sapiens OX=9606 GN=SLC30A4 PE=1 SV=2	SLC30A4	690309	934211	605240			500231		137826	392487		502642	390199	617963	794056				599814	384602			197937				655529	371986	551387		404792			340151	299793	388560		243529	203872	376307			269262
O14867	Transcription regulator protein BACH1 OS=Homo sapiens OX=9606 GN=BACH1 PE=1 SV=2	BACH1	258602	256677	283599	162551	543942	246175	277377	206066		170388	273847	156225	300833	264221	263234	192532	211755	307660			339986	302058	205408		292040		215418	228217	314694	412527		209233	259506	208929	130475		265620	278423		180773	179670	248224
O14874	[3-methyl-2-oxobutanoate dehydrogenase [lipoamide]] kinase, mitochondrial OS=Homo sapiens OX=9606 GN=BCKDK PE=1 SV=2	BCKDK	1711460	1374790	1978690	1039570		2818650	1914110	1932880	2200490	1828570	1828410	2325230	3527450	1307630	1946600		1530010	2780730	1701630		1175830	2516890	1847240	1698380		3009760	2058390	1607140	1438440	1402840		1451980	1562140	4219160	2623520		2900660	2145830	2110710	1758210	2295860	1568300
O14879	Interferon-induced protein with tetratricopeptide repeats 3 OS=Homo sapiens OX=9606 GN=IFIT3 PE=1 SV=1	IFIT3	1070200	626804	605593	1145510	1338090	701586	1038450	1039620	726392	863472	955608	1263300	886294	970695	6515800	1026270	4349250	1176380	836028	926712	2055030	532282	1411960	720388	1831610	691821	536911	1226210	5406480	2618650	4192120	5226050	968135	1038690	1014780	490560	735741	1955510	1030750	5465230	4980170	2160530
O14880	Microsomal glutathione S-transferase 3 OS=Homo sapiens OX=9606 GN=MGST3 PE=1 SV=1	MGST3	2327600	3640470	1827320	2925420	4041080	2948880	2586330	1799480	3481810	7343890	3947350	3002750	1903840	2705630	2865930	4184720	2219910	3252860	3690600	2714180	3426650	2457930	2734760	5510790	4458970	2997980	3131810	2942700	2951700	2134180	2887610	2339130	3468730	2799790	3437490	3620110	3674160	2200860	2525860	3207840	2536460	2473220
O14896	Interferon regulatory factor 6 OS=Homo sapiens OX=9606 GN=IRF6 PE=1 SV=1	IRF6	482022	585065	314387			308336	278690	303026	414348	222735	565317	596317	837805	576070	233963	73221.9	160511	619798	366333		215303	434675	241717	477639	389931	595079	603804	333974	323691	296269	462645	282191	458584	494440	183694	81711.1	412335	347723	267044	298339	298600	499628
O14905	Protein Wnt-9b OS=Homo sapiens OX=9606 GN=WNT9B PE=1 SV=3	WNT9B																					122218											505037
O14908	PDZ domain-containing protein GIPC1 OS=Homo sapiens OX=9606 GN=GIPC1 PE=1 SV=2	GIPC1	1342430	1626620	1649250	1413810	1552350	1402200	1575360	2058010	1711020	1275690	1489630	1482150	1189470	1673480	1391710	1454870	1232580	1403750	1757900	1496910	1551970	1687780	1701670	3395580	1510620	1258040	1367090	1172200	1610870	1447050	1552720	1658660	1637380	1100940	1126550	1212980	1466000	1487840	1690080	1661340	1289500	1567340
O14910	Protein lin-7 homolog A OS=Homo sapiens OX=9606 GN=LIN7A PE=1 SV=2	LIN7A	767262	1079880	2075610	1422830	1102420	1392150	1165570	1644910	1576270	693364	1011760	1306220	535986	1288820	1060040	1323680	764515	1660960	832123	1366660	1292410	1596470	1303400		919825	1826800	1044950	1036430	962547	1435850	1328260	729231	1158710	3606980	718713	1000130	364013	1009840	1532030	1226220	1268680	1409550
O14920	Inhibitor of nuclear factor kappa-B kinase subunit beta OS=Homo sapiens OX=9606 GN=IKBKB PE=1 SV=1	IKBKB	1223500	1161620	1119550	1056990	1564240	1629440	1307760	1243040	1086540	1041260	1354600	1275000	1146600	1039250	1313880	1207240	915785	843385	1327450	1205590	1093650	1132540	1276050	1028740	1144040	695227	848200	656746	1233280	1327860	1162510	1120950	1450990	759473	930639	1172390	1058110	1229430	1181970	1266190	890712	1334380
O14924	Regulator of G-protein signaling 12 OS=Homo sapiens OX=9606 GN=RGS12 PE=1 SV=1	RGS12			48600.9				64691.5				94703.9				77447.3		59883.7	39892	48961.9									99737.1						117321	69625.9		91549.6		86087.6			113523
O14925	Mitochondrial import inner membrane translocase subunit Tim23 OS=Homo sapiens OX=9606 GN=TIMM23 PE=1 SV=1	TIMM23	1224770	958293	1715990			1257100	1051390	1070070	1308400	2590430	929908	1133880	1398110	1923080	1175680		1628330	1226380	652530		1394770	1054900	1259710	1942620		1531540	1287020	1102760		1966110			919542	1341550	1110040		1252120	2010500	889729	833539	1248420
O14929	Histone acetyltransferase type B catalytic subunit OS=Homo sapiens OX=9606 GN=HAT1 PE=1 SV=2	HAT1	2073950		2569670		2118290	2309820		3086520	2034280		1774930	2695070	2096350		2260890		1742380					2201450	2174030	2383720		1118980	1173600	1250750	3824080	2010850		5191880	1997500	1654890			2745930	2419750	2084410		1435290	1794860
O14933	Ubiquitin/ISG15-conjugating enzyme E2 L6 OS=Homo sapiens OX=9606 GN=UBE2L6 PE=1 SV=4	UBE2L6	5315750	1768410	2611510	1619350	2183090	2255520	2298420	2981640	1902810	1676710	2749460	2412190	3562190	2191680	4957510	2322770	3047900	636946	2352920	2317340	2723700	1238810	2730460	1129100	3314330	564639		552213	3383670	3039360	3870220	4012530	2399700	1728320	328291	1471640	2624310	2922030	1531020	3652610	2241500	2698770
O14936	Peripheral plasma membrane protein CASK OS=Homo sapiens OX=9606 GN=CASK PE=1 SV=3	CASK	1494570	2279870	1646340	1268180	1175350	1964400	1358930	1618240	1933600	935791	2116690	2035670	1504650	2275010	1314430	841559	1650930	1974710	1491990	1394190	1497040	1737730	1518500	2080070	1124930	2011540	1657640	1485280	1573330	1684160	1674040	1248510	1853050	2020120	1682600	570292	1633340	1382210	1358570	1505270	1759130	1611260
O14939	Phospholipase D2 OS=Homo sapiens OX=9606 GN=PLD2 PE=1 SV=2	PLD2	475559	505294	479730	241989	200884	451121	522949	525208	458108	313958	534861	527114	420161	481743	530298	265111	311056	635690	350402	357413	335680	305696	385675	453727	443396	745964	508057	334095	568006	428989	370658	317770	379363	414754	385877		478907	503825	425667	351689	508213	574237
O14949	Cytochrome b-c1 complex subunit 8 OS=Homo sapiens OX=9606 GN=UQCRQ PE=1 SV=4	UQCRQ	8122330	7446900	7127780	8270810	8664830	12710200	5875330	5790150	7950990	21323100	6747840	6357730	8265470	5979400	7185670	14926900	9284930	11645100	6296750	6745370	5308040	9739380	8896940	13976300	4547240	14511100	10934700	13560400	8287330	6935530	4078310	5309350	8204660	14766700	16260500	6908040	12727800	8835520	7483640	7337810	7549410	6679620
O14950	Myosin regulatory light chain 12B OS=Homo sapiens OX=9606 GN=MYL12B PE=1 SV=2	MYL12B	68371500	76236500	75884300	78261700	101115000	87982600	85832200	91161800	80427600	85077200	90633100	81629500	100493000	69100600	103919000	70367400	110992000	152146000	42931100	49278600	164617000	106267000	132816000	107359000	24546500	138482000	102192000	95034700	75448300	48790600	27976700	57296700	98586600	93164100	210401000	18657300	98910600	76722500	102942000	105065000	123401000	75366100
O14958	Calsequestrin-2 OS=Homo sapiens OX=9606 GN=CASQ2 PE=1 SV=2	CASQ2		1585690	824839	8132530	6559770	26082900	923968	850456	3850460	89674500			1804560		843042	44065000	1081320	1098310	1074340	9740430				330145		1111470	1086350	1403080		915071	337243	1463720		644060		5623230	1323880		751529		805259	768091
O14960	Leukocyte cell-derived chemotaxin-2 OS=Homo sapiens OX=9606 GN=LECT2 PE=1 SV=2	LECT2		124931	66693.7	185859			661692	106156		219096		198950		122228						338452	409885				180320				755750	98197.5	377021	399527			81105.1	382082	158326		60026.2			111998
O14964	Hepatocyte growth factor-regulated tyrosine kinase substrate OS=Homo sapiens OX=9606 GN=HGS PE=1 SV=1	HGS	3475400	3914260	3283050	2854320	3758990	3788800	3255190	3493430	3504960	3239240	3479420	3579690	3572870	4115640	3184200	2989120	2856830	1999280	3133740	2805040	3899510	3256670	3818870	3519210	1485240	1771760	1582100	2182340	3337450	2545900	3075430	2660120	3745530	2704730	1789130	1917750	3424840	3491520	3431510	3740020	2834110	3105490
O14966	Ras-related protein Rab-7L1 OS=Homo sapiens OX=9606 GN=RAB29 PE=1 SV=1	RAB29	2634990	2292290	2077470	1202950	1039440	1835470	1648830	2193850	2736410	2200970	2374240	2477760	2546720	4449760	2904330		2190680	2242980	1859460	1058820	1755050	1999390	1882740	1331450		2179750	1696450	3294460	1323540	1740110	1318880	885655	1802840	2361440	3115200		2168320	1828320	1838150	2237040	1928930	1900100
O14967	Calmegin OS=Homo sapiens OX=9606 GN=CLGN PE=1 SV=1	CLGN	1309000	878141	445820	369779	536845	348494		291962	445312	1350550	509229	507202	262773	668663	316000		577050	239812	535728	2472160		538416			679430	218707	1037100	1085640		148100		190684	580600	1554570	298061		789449			330168		358558
O14972	Vacuolar protein sorting-associated protein 26C OS=Homo sapiens OX=9606 GN=VPS26C PE=1 SV=1	VPS26C	463336	471200	539021	501172	703509	630693	686956	578598	532728	464609	586330	623289	451164	544885	700336	423392	307667	283707	472114	605729	628903	372522	319710	588914	267308	291797	231020	319819	638308	489350	538743	510123	495109	542328	220372	330409	524753	612493	400632	537692	375912	569474
O14974	Protein phosphatase 1 regulatory subunit 12A OS=Homo sapiens OX=9606 GN=PPP1R12A PE=1 SV=1	PPP1R12A	2410190	5052630	3122750	6790200	3919960	2674140	4623560	3782910	4818650	3323860	5024650	3451980	3000630	3589270	4549290	4159840	2873620	2474890	7225350	5283810	3853650	3707440	3034640	3091310	3573200	2208840	2440600	1975950	4086810	3267010	4723250	5095590	5866220	2549920	2192280	6714790	2238550	4811860	3705690	5672300	3420080	4675100
O14975	Long-chain fatty acid transport protein 2 OS=Homo sapiens OX=9606 GN=SLC27A2 PE=1 SV=2	SLC27A2	1416830	708519	1559140		370646	983226	406420	501053	858452		482353	589018	1414440	1130950	559524		628504	734981	635161		1233080	811225	627111	1126730	560178	1030130	879474	1574030		699649	637330	718767	602639	791999	541985		558334	790679	282954	559301	537121	263260
O14976	Cyclin-G-associated kinase OS=Homo sapiens OX=9606 GN=GAK PE=1 SV=2	GAK	1914140	1297820	1752770	679474	1062050	1371060	1073670	1295620	1551070	860187	1287980	1244700	1774910	1342730	1551890	694239	1116520	1432800	869906	874725	1181000	1406850	1336750	1695120	1221470	1627560	898555	1127210	1045140	1336780	874987	859857	1398520	1402150	803561	460055	1458340	1412630	1465070	1206280	1046690	1126640
O14979	Heterogeneous nuclear ribonucleoprotein D-like OS=Homo sapiens OX=9606 GN=HNRNPDL PE=1 SV=3	HNRNPDL	10484200	11947800	10870900	7640040	7787350	11338100	8431020	13777500	10803300	7489310	13713800	12721200	11684400	11376900	13037100	6702990	17768700	13901500	6163860	5536150	11094000	14298400	12567900	10580800	2717410	14713700	13446800	18404000	11996100	10615100	3792570	7343910	12576400	17984600	13704300	4321820	13927500	12942100	17085400	10717900	15145400	12264900
O14980	Exportin-1 OS=Homo sapiens OX=9606 GN=XPO1 PE=1 SV=1	XPO1	8002440	7086440	8813080	6676460	6990270	8540870	8022870	8489650	7950250	6457010	8096560	8310190	8573170	8018410	8381890	7635110	8847950	3600310	8274630	6906360	8516210	7926890	7639870	7016190	7706010	3950560	5868090	4918960	9058640	9406240	8778220	10812900	7183020	8853180	3847110	4671030	8024690	8497380	8742520	7989480	8276410	9323080
O14981	TATA-binding protein-associated factor 172 OS=Homo sapiens OX=9606 GN=BTAF1 PE=1 SV=2	BTAF1	801943	660799	776414		505431	749053		612247	606568		607531	665859	800795	559901	729186		823429	485392	558535	1021970	592589	670691	746533	732072	2423060	436117	443597	478713	543714	1025970	538162	540696	638114	507723	332150		602179	742567	515689	491651	413726	721217
O14983	Sarcoplasmic/endoplasmic reticulum calcium ATPase 1 OS=Homo sapiens OX=9606 GN=ATP2A1 PE=1 SV=1	ATP2A1		1217020		983903		1253730				1741350		744165				19704900			1196210	1361740																6298380					1900030
O15020	Spectrin beta chain, non-erythrocytic 2 OS=Homo sapiens OX=9606 GN=SPTBN2 PE=1 SV=3	SPTBN2	4799850	5920240	5438730	1481280	1860280	2729980	2211690	3545760	4173150	1850300	3543500	3349070	5892850	4479670	2188130	2100220	3999750	4909250	3085600	5894440	2238980	5260360	1956280	1970570	3599350	5447180	6126110	7512600	2524960	3978840	3489570	2491810	2943350	8010540	5007310	2524510	4494490	3407040	3468160	1846610	4196830	2451460
O15021	Microtubule-associated serine/threonine-protein kinase 4 OS=Homo sapiens OX=9606 GN=MAST4 PE=1 SV=4	MAST4	647682	519237	700184		954245	567876	1178170	928079	781544	749422	615255	667290	582951	787163	800516	466830	509857	405298	923926		796271	471695	326988	802048		455359	493675	630543	1203310	858961	1512040	896372	640207	574754			627467	1044070	653143	738687	655624	948011
O15027	Protein transport protein Sec16A OS=Homo sapiens OX=9606 GN=SEC16A PE=1 SV=4	SEC16A	5989640	3977630	9245390	2017850	3400890	5594610	2490910	3794080	4637200	2935020	3386540	3157860	5058440	3792510	3279950	2197960	4476430	4313140	3268620	2368820	2782130	4320100	3431330	3476060	3672300	4903960	7938700	5926090	2483300	4981430	2956330	2321490	3797270	5245370	3230390	1308590	8088080	4252440	4651310	2443170	3430540	2952950
O15031	Plexin-B2 OS=Homo sapiens OX=9606 GN=PLXNB2 PE=1 SV=3	PLXNB2	6283800	6344890	6534150	4845840	4008460	5071760	6145170	5921820	5938550	3822870	6012020	5933200	5796170	6172270	5439100	3798960	5977470	8382790	5944190	4481970	6808710	5523630	5602870	6178440	6596040	8785860	7460660	7528470	6745560	6489890	6173050	5220280	5211420	8512790	8516230	3878660	6113860	5844650	6755570	5689840	6946840	6228690
O15040	Tectonin beta-propeller repeat-containing protein 2 OS=Homo sapiens OX=9606 GN=TECPR2 PE=1 SV=4	TECPR2	465859	722670	582321	829002	718146	676133	738796	649620	645809	643506	758155	853616	424746	878146	736914	687145	567341	453325	873805	802014	675214	684759	812522	657980	626299	383542	419967	419420	941801	552584	726610	611806	799488	530494	558375		481193	717233	672032	835107	578582	685859
O15041	Semaphorin-3E OS=Homo sapiens OX=9606 GN=SEMA3E PE=1 SV=1	SEMA3E	22402.9								37908				14597.4									22250.8									52227.9			44150.2	46571.7							17221.8
O15042	U2 snRNP-associated SURP motif-containing protein OS=Homo sapiens OX=9606 GN=U2SURP PE=1 SV=2	U2SURP	2647980	1938060	2609740	1140650	1921770	2443800	1651800	2281550	2244500	1379840	2463700	2192860	2978620	2015670	2592740	1301050	3732340	3161130	1717200	1497360	2039810	3376370	2254610	2456990	2562190	3423150	3939090	3381410	2176240	2519100	1511660	2037110	2390760	3447950	2687570	669263	2799690	2246150	3129710	1780810	3392530	2497990
O15047	Histone-lysine N-methyltransferase SETD1A OS=Homo sapiens OX=9606 GN=SETD1A PE=1 SV=3	SETD1A	957424	846793	938056	929221	2047630	777015	1053540	1283750	796477		985724	1069860	917919	952296	1242290	783698	928478	918379	997926	991828	1170180	1070650	1038590	1119610		800552	960730	865054	1295260	1118070	961805	1340010	1029240	960553	973638	602785	811239	1049200	945482	906541	1064100	1326420
O15056	Synaptojanin-2 OS=Homo sapiens OX=9606 GN=SYNJ2 PE=1 SV=3	SYNJ2	668886	541245	812854		446160	772413	651579	661012	713843	830480	603088	977074	1063000	763111	710699	391761	685134	489860	507850		787374	838890	989348	902991		524922	471875	757360	494566	689500		259237	487953	686033	599281		864396		739055	635657	612257	457371
O15061	Synemin OS=Homo sapiens OX=9606 GN=SYNM PE=1 SV=3	SYNM	31246400	89499000	33582500	136735000	66534100	21792000	28379500	19501600	53057400	54068700	44787100	22220500	15688700	29314800	35859000	46856400	16778100	22099800	215158000	37479000	25912400	55717900	16126600	28439800	53271200	12509200	58112700	7440330	19121000	32399100	86288800	106829000	65297900	15754900	17656500	156217000	13058500	48360500	27767600	52841700	21944600	50719300
O15066	Kinesin-like protein KIF3B OS=Homo sapiens OX=9606 GN=KIF3B PE=1 SV=1	KIF3B	647880	633537	612411	982937		705963	795890	711990	681983		778909	707128	665111	815943	654507		570416	381067	1190960	742102	1329510	693748	653847	593670	1545350	511597	413238	454639	890450	697733		1156350	664887	622535		455575	676656	1044400	569033	874304	551840	747848
O15067	Phosphoribosylformylglycinamidine synthase OS=Homo sapiens OX=9606 GN=PFAS PE=1 SV=4	PFAS	2756870	1884530	2562030	1167750	1174380	2169230	1311080	2161220	1660560	1380800	1785260	2161600	2781100	1915320	2221520	1347660	1413810	686164	1607030	1583650	1665130	1778730	2341940	2055640	946797	834913	588842	494298	1704430	2376140	1268730	1477820	1755960	1098490	580893	884248	3028510	1924980	1515140	1825860	1142040	1610860
O15068	Guanine nucleotide exchange factor DBS OS=Homo sapiens OX=9606 GN=MCF2L PE=1 SV=2	MCF2L	1234070	762586	920210	411925		652428	602337	902412	1144920	508095	968098	1137510	1188590	1310740	577512	458454	664638	872523	566521		568656	819439		1324970	803912	1076160	940894	487666	580628	751979	603005		598530	1055250	731250		883274	567431	807099	711096	854033	893255
O15075	Serine/threonine-protein kinase DCLK1 OS=Homo sapiens OX=9606 GN=DCLK1 PE=1 SV=2	DCLK1	864900	1279930	524830	1534830	2028430	1683510	856459	843434	1043380	1774470	1140580	1092260	499117	830666	797437	1517870	792231	510847	871533	2655350	927421	693224	1502160	1461800	861442	229840	902021	952978	462410	976170	1023600	773632	1179280	536966	256517	926625	533535	808411	956445	1126680	370748	839024
O15078	Centrosomal protein of 290 kDa OS=Homo sapiens OX=9606 GN=CEP290 PE=1 SV=2	CEP290				536921	655879	470927										587757			657702	710772	4247310		440505	1690350	863489						1307700					856803		592031	1388490		192671
O15084	Serine/threonine-protein phosphatase 6 regulatory ankyrin repeat subunit A OS=Homo sapiens OX=9606 GN=ANKRD28 PE=1 SV=5	ANKRD28	836147	526543	934417					815137	834232		481724	400348	669359	1061800	533955		1142830	711499	635283			1108730		857535		777577	650886	1015750		866179		775286		834629	402800		343222				757232
O15085	Rho guanine nucleotide exchange factor 11 OS=Homo sapiens OX=9606 GN=ARHGEF11 PE=1 SV=1	ARHGEF11	629873	1006900	902580	1162700	1121540	888923	1025970	973150	997287	955288	1137430	1125930	782331	1173370	1039910	692234	652251	818945	996769	1038220	1157290	799944	896538	1045190	862605	752584	709081	576754	971240	895314	1033880	971079	1142510	832691	777575	990550	589148	919347	905260	1029110	735690	1144220
O15091	Mitochondrial ribonuclease P catalytic subunit OS=Homo sapiens OX=9606 GN=PRORP PE=1 SV=2	PRORP	586179	468350	414730	147525	383449	777020	281881	537272	725679	365904	514357	516544	1003450	495961	661038	293152	1076580	773085	182995	170558	434674	615641	623899	812389		1004950	1834980	752311	331337	641515	181902	717135	406543	1392430	979500	52006.6	817009	644818	738824	283022	690807	530842
O15111	Inhibitor of nuclear factor kappa-B kinase subunit alpha OS=Homo sapiens OX=9606 GN=CHUK PE=1 SV=2	CHUK	828066	702480	773461	516599	682284	613813	541158	620694	668587	635937	626625	609664	654851	697762	805990	448519	485886	570251	682585	515300	585305	541170	714732	439176	506552	574084	718535	428598	658108	625506	481485	528075	678181	577820	574431	286849	460272	824107	505190	529328	510503	687349
O15116	U6 snRNA-associated Sm-like protein LSm1 OS=Homo sapiens OX=9606 GN=LSM1 PE=1 SV=1	LSM1	478241	636519	596026	603099	551469	601707	627492	558045	436939	379745	557986	616502	488851	436850	611241	645901	475482	312813	397303	638497	849913	687239	855126	617187	332777	273241	386901	372792	543870	547658	500386	596835	562282	311778	242366	428001	323817	602840	749140	601813	459872	556025
O15117	FYN-binding protein 1 OS=Homo sapiens OX=9606 GN=FYB1 PE=1 SV=2	FYB1	584834		435004		582289	528086	520697	518898	278193	439977	542097	495001	432314	499320	1151130	492840	553922	222528	375961	670619	724439	348532	921866	529407	651263		212181	322141	477670	499214	211899	493506	553187	434355	478413		413128	553864	461590	474419	329135	387426
O15118	NPC intracellular cholesterol transporter 1 OS=Homo sapiens OX=9606 GN=NPC1 PE=1 SV=2	NPC1	1415080	1465760	948917	1535750	1604770	1659860	1827060	1705130	1591450	989709	1085680	1637060	1382940	1435420	1505400	578645	1598500	1338280	1477280	1931700	1344920	1851020	2428810	1485150		1328430	1307370	1168610	2212960	1171930	2000350	1774480	1055760	1314220	2320510		1596110	1464540	1453010	1328810	1039000	1323030
O15119	T-box transcription factor TBX3 OS=Homo sapiens OX=9606 GN=TBX3 PE=1 SV=4	TBX3	609637	559473	748340	281650		360752	391792	695905	437870		593133	453705	512722	630796	433487		298421	408032	388988			551633	469138		424888	390191	464650	404281	497298	668411		655295	778643	632880	315109		334796	427515	561654	587476	514069	746391
O15120	1-acyl-sn-glycerol-3-phosphate acyltransferase beta OS=Homo sapiens OX=9606 GN=AGPAT2 PE=1 SV=1	AGPAT2	1328270	1794340	2012590	2210080	1599820	1801390	1890060	2071840	1576090	2003600	2031640	1764970	1626810	1651340	2024910	1755440	1551580	2485640	2590490	1696820	2012420	2162880	2048590	3417450	1811860	2339330	3047410	2387920	1789900	2091890		2293920	2366750	1383740	2649830	2435690	1606490	1856490	3196410	2070290	2851860	2172930
O15121	Sphingolipid delta(4)-desaturase DES1 OS=Homo sapiens OX=9606 GN=DEGS1 PE=1 SV=1	DEGS1	467767		301441		1307200	498435			408158		317169		393872				186724	455079				768518				450530	290764	706842					547018	480414	404067		633226
O15126	Secretory carrier-associated membrane protein 1 OS=Homo sapiens OX=9606 GN=SCAMP1 PE=1 SV=2	SCAMP1	1931040	1832490	1623290	1247940	691443	1364660	936860	880396	1957530	1467200	1322430	1246530	1922730	1312620	1251800	827930	1829090	2299270	1811890	1092670	1000430	2087890	1145800	791104	1845760	2414220	964886	2283260	946578	1566770	1377240	1204620	1309750	2090960	1911860	304923	1611310	1124900	1279440	922093	1423820	1247830
O15127	Secretory carrier-associated membrane protein 2 OS=Homo sapiens OX=9606 GN=SCAMP2 PE=1 SV=2	SCAMP2	3041990	2854100	2569720	1375860	1815370	2181420	1707320	2253680	2661140	2108560	2359250	2101580	3850620	2618890	3567530	1215880	3247090	4225330	3089640	2989770	2222090	3357720	3077310	3485390	1058030	4269380	2862360	4685180	1913920	2903440	1914180	1459610	2837260	3583450	4141050	759934	2631690	2997090	1688130	2008670	2692340	2038860
O15131	Importin subunit alpha-6 OS=Homo sapiens OX=9606 GN=KPNA5 PE=1 SV=3	KPNA5	242376	202253	262938	183780	141335	199416	210085	252538	270988	124882	183246	217335	158188	104259	227726		78941.7	182380	432369		160704	195290		146073	231466	135614	157613	173670	224545	230501	609631	144240	197567	124105	85643.6		153344	239788	142746	280740	215887	294455
O15143	Actin-related protein 2/3 complex subunit 1B OS=Homo sapiens OX=9606 GN=ARPC1B PE=1 SV=3	ARPC1B	15217900	12046300	14543900	11441900	23376700	16918700	18560300	19525500	14773100	12322100	15378500	16169500	15814000	13629800	30173500	12526200	16967900	10486800	13709800	19214200	28782800	12222400	31773400	20805600	14249700	8727240	7620110	7615900	15817100	15511400	12434100	19337300	15380500	13600100	15656600	5947720	15497000	17122800	13083300	17893400	12743800	11439800
O15144	Actin-related protein 2/3 complex subunit 2 OS=Homo sapiens OX=9606 GN=ARPC2 PE=1 SV=1	ARPC2	16009200	16913100	15980300	14147700	19382800	16094900	17061700	18724800	15067400	12791200	18209600	18456900	16832100	14622000	27675500	11126600	17383000	11278300	17220000	15420900	23472400	15106600	25476800	19919800	7693710	10368400	7912620	8658150	15192000	15072500	15768700	18445000	20473400	15324700	12914900	7211160	16729800	14746200	15320700	18828400	14350900	14019900
O15145	Actin-related protein 2/3 complex subunit 3 OS=Homo sapiens OX=9606 GN=ARPC3 PE=1 SV=3	ARPC3	30865500	30256300	28361800	29022100	34403500	30877500	26078200	32854500	27115000	27117200	36984000	36924700	32799500	28969000	44414600	21311600	35736300	19817800	30388900	30651200	50061700	30205500	46124900	37641800	24515800	19950300	14849200	18158900	27642200	19493000	30727600	27726000	36589200	31582100	29221400	19255300	32483700	27023200	31173600	37694900	27071100	23803600
O15156	Zinc finger and BTB domain-containing protein 7B OS=Homo sapiens OX=9606 GN=ZBTB7B PE=1 SV=2	ZBTB7B																										466619	329310	527214						370412
O15160	DNA-directed RNA polymerases I and III subunit RPAC1 OS=Homo sapiens OX=9606 GN=POLR1C PE=1 SV=1	POLR1C	3241880	2022020	3256510	1520590	1225730	2312330	1591170	2284810	2663560	1728410	2315670	1883480	3772030	1820890	2154200	1565820	2723480	2940410	2323380	1896540	1244630	2910160	2316490	1918140		2914760	4051900	2582460	1914990	2975200	1516350	2077940	2363440	3614590	2513870	1040610	2987270	1910100	1928120	1337230	2507810	1920940
O15162	Phospholipid scramblase 1 OS=Homo sapiens OX=9606 GN=PLSCR1 PE=1 SV=1	PLSCR1	1806930	1563630	1124320	1760750	3130480	2009470	2085400	1919120	2581900	1521610	2854920	2431490	1298470	2754310	3486470	1870090	2628570	2083530	2044520	1596320	2093470	1405240	1313700	1721500	3255730	1484600	1238630	1225890	3127570	2913920	4828030	6384780	1957470	1647520	1667300	1137820	1124770	2345190	1861370	3667630	6189000	2734710
O15164	Transcription intermediary factor 1-alpha OS=Homo sapiens OX=9606 GN=TRIM24 PE=1 SV=3	TRIM24	434557	354049	542968		764235	418502	147798	586889	294604	110929	350290	360399	416528	264981	532945		864907	797090	408913		684381	764817	1068990	368621		953841	625111	1105970	155939	434359	1107880	942947	311635	818167	433002	193634	696334	602166	623397	82784.8	686434	356822
O15173	Membrane-associated progesterone receptor component 2 OS=Homo sapiens OX=9606 GN=PGRMC2 PE=1 SV=1	PGRMC2	11649100	13208900	12810400	13118200	12542500	12945500	15883300	16509900	14124100	10936000	14676600	13724100	13722300	13722100	14724900	10869400	21639700	19087800	17261200	17092400	16903500	15990500	10176600	16900200	11232300	18977000	19403000	22593200	14063000	17226600	14952100	12017100	15300400	15595700	15689300	12279100	15150600	17338500	20022800	12762000	18023200	15524800
O15182	Centrin-3 OS=Homo sapiens OX=9606 GN=CETN3 PE=1 SV=2	CETN3	654228	663009	621849			602000	806093	590256	663656		689997	877980	681654	809850	574724		616643	542792			622656	799650				593348	613189	779356	955229	756293	1016650		749703	531011	595451		623011	873753	777408	593925	682145	746581
O15194	CTD small phosphatase-like protein OS=Homo sapiens OX=9606 GN=CTDSPL PE=1 SV=2	CTDSPL	463585	442161	440923			507515			519744		490764	492186	461722	514534			839364	618259	301033			558371		764747		607475	528964	702542		385153		286694	528454	611653	626569		376520		609392	556046	718468
O15195	Villin-like protein OS=Homo sapiens OX=9606 GN=VILL PE=1 SV=3	VILL		266637	70533.5				312252		119031		304232	161460										174987	84916.4	910681				582107	257475											108636
O15204	ADAM DEC1 OS=Homo sapiens OX=9606 GN=ADAMDEC1 PE=1 SV=2	ADAMDEC1	146151					111308		925530									439853				157373			442317								208409			327820
O15211	Ral guanine nucleotide dissociation stimulator-like 2 OS=Homo sapiens OX=9606 GN=RGL2 PE=1 SV=1	RGL2	577379	639415	950587	605434	993938	1042510	703373	904623		685012		648580	725662	765840	754123	621099	435223		956988	674067	628139	770199			507121		345885	522160	745329		1085420	675126		320452	352530	632600	879420		558332	560250	572101	778614
O15212	Prefoldin subunit 6 OS=Homo sapiens OX=9606 GN=PFDN6 PE=1 SV=1	PFDN6	2253470	2093910	2453820	2351890	2325040	2199070	2274990	2540970	2396760	1872780	2514190	2568080	2657280	2546880	2421510	2394450	2030140	1246040	2519830	2149590	2605230	2093630	2172270	2179880	2510600	1960320	1157760	1228800	2379400	2429360	2195120	2460430	2171780	1843240	1220440	1471450	1829480	2687580	2590790	2398400	2149980	2617750
O15226	NF-kappa-B-repressing factor OS=Homo sapiens OX=9606 GN=NKRF PE=1 SV=2	NKRF	4060020	5583820	3976290	4688200	3905310	4102520	3106660	3812570	4297980		3307500	4702600	3258770	3387990	4319170		4820750	2555900	2695110	2197100	2546240	4601890	2451930	2725780	726208	3211460	5869560	3147460	3406520	3794960	1849070	3811350	5062610	4634110	2173630	1210930	4482810	4620050	3027860	3121780	3809240	4920810
O15228	Dihydroxyacetone phosphate acyltransferase OS=Homo sapiens OX=9606 GN=GNPAT PE=1 SV=1	GNPAT	772495	629568	982228	966108	1009630	867418	785612	921462	975484	1197500	856334	825610	749610	986228	1081420	937690	749500	807218	1027200	892604	1041860	651827	860494	987274	955394	704340	1024600	1114550	834097	1094210	741269	1146300	731827	956077	1264000	509132	653171	1063290	1144470	1015580	1090250	1203250
O15230	Laminin subunit alpha-5 OS=Homo sapiens OX=9606 GN=LAMA5 PE=1 SV=8	LAMA5	5034710	19569500	5944560	17495300	16839800	15983100	15602200	9021170	14886000	11722400	11344400	10729400	5205010	8169300	7287650	20615900	9192250	10669000	14470400	15902500	9374640	10605000	10415100	8050610	10335600	6992540	6432420	5955500	12001100	7797200	22934200	13584300	11370000	4790850	9647170	15937600	2799170	9697740	11922200	12723200	17862400	9540370
O15231	Zinc finger protein 185 OS=Homo sapiens OX=9606 GN=ZNF185 PE=1 SV=3	ZNF185	5903130	9921020	5580190	5329630	1353000	1722200	3984710	1964710	2605950	1184970	5090130	3921130	2215170	4056570	1876840	1959430	907428	2252980	23873500	1136150	4647360	6642110	997474	969596	8031080	2782570	791061	990611	6808700	3850590	11192200	10686200	2752930	2675290	2475440	956242	468047	3041990	2510110	4170940	4188330	3820370
O15239	NADH dehydrogenase [ubiquinone] 1 alpha subcomplex subunit 1 OS=Homo sapiens OX=9606 GN=NDUFA1 PE=1 SV=1	NDUFA1	586341	304613	339074	210281	225637	588650	154406	62945.2	236595	738998	324171	332280	131688	260456	412005	375412	383112	716310			183269	302451	152566	451209		879711	292084	358220	303393	138859		41268.6	302170	452610	446888		250303	53976.1	168298	159683	195054	192799
O15240	Neurosecretory protein VGF OS=Homo sapiens OX=9606 GN=VGF PE=1 SV=2	VGF	498355	501474				565247	687328		608972					632624			251940	369906		417577	649310	642610	863973	846739		265897	290537	642837	524281	337708	600323	575928	637113	215622	1017260		607129		573581		2755850
O15243	Leptin receptor gene-related protein OS=Homo sapiens OX=9606 GN=LEPROT PE=1 SV=1	LEPROT	142239	149517	102067	51098.1	117973	103438	66019.5	121057	113260		119062	118591	101546	154519	133963		87626.3	140560	123577		165615	158592	101356	79044.1		115716	81715.7	105457	122445	77956.4		76915.5	129209	133762	228715		130320	103350	142015	93708.1		68926.3
O15247	Chloride intracellular channel protein 2 OS=Homo sapiens OX=9606 GN=CLIC2 PE=1 SV=3	CLIC2	1600080	1472910	1498500	900948	1969620	1638990	2570900	2471130	1632040	2253520	1619930	1930610	1175080	1043910	3752430	2861210	2311270	954395	1113860	3296730	2117650	871059	2833450	3140650	1498480	1131280	1125060	1024500	2303780	1618600	2081090	1610160	1902340	1483800	1233760	1950510	1035410	1992800	1860640	1981510	1137370	786502
O15254	Peroxisomal acyl-coenzyme A oxidase 3 OS=Homo sapiens OX=9606 GN=ACOX3 PE=1 SV=2	ACOX3	11317400	10277500	6482860	6138550	5891330	5008110	6773680	5873870	10110900	10087900	9521260	8200930	8260580	7342730	7091630	7380590	6007090	18922600	9424030		7791310	9505520	12419900	6027470		21390500	6919130	6887360	6773800	6718440	7979100	4176110	8259620	15735400	11891300		14572400	7971080	7851980	6020290	5676940	6213890
O15258	Protein RER1 OS=Homo sapiens OX=9606 GN=RER1 PE=1 SV=1	RER1	1264610	1560950	1474730	449764	1220310	2390930	1144690	1738410	1908380		1245560	2173510	1672780	1262460	2497460		1899980	1520750	1522150		2003050	1914180	1837660	1467460	647184	1363190	1568000	2310080	1291970	2245630	1563980	1781970	2020480	1366740	1517680		2173710	1018540	1783230	1436420	1458240	795532
O15260	Surfeit locus protein 4 OS=Homo sapiens OX=9606 GN=SURF4 PE=1 SV=3	SURF4	18883300	19898200	20841000	14005500	15838800	19158100	12814800	16258700	17030300	12103400	17781000	16246700	15597100	15347600	15351300	8737800	17777800	16628700	11111800	13467800	17420800	17333700	12673700	16689300	1380990	14680600	25776800	21142100	13020000	15040800	8358630	13213600	16746700	17614900	17408200	2348970	23501500	12840300	19441800	15151400	16899600	15131300
O15264	Mitogen-activated protein kinase 13 OS=Homo sapiens OX=9606 GN=MAPK13 PE=1 SV=1	MAPK13	1817290	1637670	1143900	913946	1174560	1705180	1684860	1257490	1283950		2228400	2336350	974171	2152520	1611720	1566680	983840	1399260	1172970		1301640	1500360	2115130	2913990	1645710	983980		1410760	1659690	1223840	1314240	2368640	1864960	1102590			1853890	1465560	1315860	1871920	1101850	1539780
O15269	Serine palmitoyltransferase 1 OS=Homo sapiens OX=9606 GN=SPTLC1 PE=1 SV=1	SPTLC1	1374680	1183500	1637060	829070	1326220	1181560	1264490	1373750	1233220	786485	1408010	1687570	1347770	1320990	1243230	943779	1596780	1919060	952531	1152640	1342070	1303640	1284370	1720170	1482700	1857570	1776870	1422240	1436540	1240110	1139550	1744540	1317300	1381750	1510940	631952	1619480	1382790	1609570	1143270	1458960	1292110
O15270	Serine palmitoyltransferase 2 OS=Homo sapiens OX=9606 GN=SPTLC2 PE=1 SV=1	SPTLC2	705219	488871	503331	389900	361833	592881	388052	479370	440981	519526	444922	500826	635056	379507	549303	94477.4	733420	909894	256377		386809	576916	515782	961779		924972	847410	679384	392590	623128	339631	1043420	478794	731559	741046		585664	345422	500235	383688	624973	373426
O15273	Telethonin OS=Homo sapiens OX=9606 GN=TCAP PE=1 SV=1	TCAP		884289		2878310	1176390	2834280			1339060	30849700			731477			16107700				2480180																6138490
O15294	UDP-N-acetylglucosamine--peptide N-acetylglucosaminyltransferase 110 kDa subunit OS=Homo sapiens OX=9606 GN=OGT PE=1 SV=3	OGT	1607660	1463000	1697340	1296720	1385230	1742810	1556310	1770920	1620330	1596680	1554790	1552930	1681310	1608330	1906400	1610910	1836550	1290590	1592560	1722130	1848550	1746130	2361340	1620020	861009	1310350	1560470	1404140	1706400	1903140	1471320	1844430	1638520	1716200	1238130	1282340	1630230	1845260	2296510	1694870	1742270	1756650
O15296	Polyunsaturated fatty acid lipoxygenase ALOX15B OS=Homo sapiens OX=9606 GN=ALOX15B PE=1 SV=3	ALOX15B	8486720	15031000	455508				3687530		9150970	7490170	4771400	2403870	17612200	5950770	1636590		516160	7299360	1225130		2016260	901462	1902260	971149	2853810	10254400	1109280	2768920		2781390	1154050		1303200	7624340	1029880		4839770	508920	2953020	771559	3526450	3634690
O15305	Phosphomannomutase 2 OS=Homo sapiens OX=9606 GN=PMM2 PE=1 SV=1	PMM2	4949300	2722970	3852870	1247120	1794590	3203350	1800520	3284820	3518500	1637850	2756550	2576790	5296870	2692270	3117490	1366440	3306620	1260830	2594350	2838180	2651010	3632640	3973000	4418920	1811810	1529960	964831	1449030	2181120	4189180	2586620	2292430	3010870	2337510	1004370	841716	7989530	2723290	2156130	2462320	2383590	1848660
O15327	Inositol polyphosphate 4-phosphatase type II OS=Homo sapiens OX=9606 GN=INPP4B PE=1 SV=4	INPP4B	1460040	1197040	615357	809200	992304	630170	1209410	580925	1331180	1274500	1128020	1065680	847649	1204500	767418	497954	692866	936235	824578	178440	789597	769086	759789	946132	784497	826512		480722	1127440	839470		869471	655256	1016310	502008		788191	722250	703382	820974	571251	615186
O15344	E3 ubiquitin-protein ligase Midline-1 OS=Homo sapiens OX=9606 GN=MID1 PE=1 SV=1	MID1	628661	1135990	516516	1517690	1849030	1000880	1595100	1011880	1057310	1583800	732362	698586	631487	569233	1006280	1539130	506188	442080	1619890	2216980	1009310	1299380	757581	1008460	1137240	323083	777193	820897	1465660	1196060	2235680	1633550	829735	487408	366305	3120870	711348	2014940	805285	1323570	637176	820903
O15347	High mobility group protein B3 OS=Homo sapiens OX=9606 GN=HMGB3 PE=1 SV=4	HMGB3	1585080	1162890	294506			1644940			276905		1268290	804153	1605050	140816	1182860		1729730	680192			669258	2468170	1648780	1372000		905509	659752	921616					1367960	2349770	547976		2137770		1642970	966962	1696080
O15355	Protein phosphatase 1G OS=Homo sapiens OX=9606 GN=PPM1G PE=1 SV=1	PPM1G	1552250	1200650	1865080	858158	1221000	1602910	1373620	1589880	1590550	1025720	1399950	1459830	1766570	1443570	1672820	1015300	2272020	1024010	1279670	1445130	1868700	1673260	2206100	1703260	1693840	984684	955895	862961	1578430	1761680	1372310	2271290	1336960	1719620	952877	762680	1549430	1931450	1696940	1426340	1279640	1483420
O15357	Phosphatidylinositol 3,4,5-trisphosphate 5-phosphatase 2 OS=Homo sapiens OX=9606 GN=INPPL1 PE=1 SV=2	INPPL1	1504430	1672550	2232020	1919630	1620730	2013950	1662410	2092700	1780250	2257680	1584740	1541820	2179670	1646890	1803930	1885030	1527180	1370920	1668690	1862250	2222490	1855200	2064790	1465500	1459810	1385920	1114080	1656690	1498690	1843950	1593640	2947730	1893640	1872280	1398890	1335240	2102700	1888240	1837200	1380390	1326890	1808020
O15371	Eukaryotic translation initiation factor 3 subunit D OS=Homo sapiens OX=9606 GN=EIF3D PE=1 SV=1	EIF3D	5493580	4279900	5689770	3856960	4456350	5027600	4314160	5314660	4665000	4488560	4948390	5121040	6308090	4887020	5355630	3670810	5512510	4668040	4124520	4179850	4764170	4837850	4498560	5077270	3711050	4789450	4181020	4595080	4358980	5507630	3599800	4235780	4521540	5088870	4335730	2561610	4264240	4972240	4838350	4353200	4624330	4967670
O15372	Eukaryotic translation initiation factor 3 subunit H OS=Homo sapiens OX=9606 GN=EIF3H PE=1 SV=1	EIF3H	3975320	3017200	3688180	2603950	2559010	3611980	2650070	3565600	3301890	2591110	3546220	3478790	4319130	3517630	3650080	2613980	3921340	3154980	2643330	2598190	2292300	3324090	2976970	3319430	916826	3136100	2738630	3311680	2705420	3436460	2021290	2489340	3773570	3371120	2504870	1186710	3001180	3128620	2584530	2840730	3117500	3106340
O15379	Histone deacetylase 3 OS=Homo sapiens OX=9606 GN=HDAC3 PE=1 SV=2	HDAC3	782811	523281	846305	758550		869090	1625150	893898	1322710	1045340	938437	927031	644619	882614	1073710	1498710	559044	675266			1820160	876186	1426410			666000	747110	657260	1371740	748619		1169310	956044	659072	684162		770952	1194070	1175200		882998	1030990
O15381	Nuclear valosin-containing protein-like OS=Homo sapiens OX=9606 GN=NVL PE=1 SV=1	NVL	585789	539846	782428			623261	315374	478277	380255	147346	422863	261063	503888		417498		576182	371605			970594	689694		493457	450855	483695	772474	1238740	339682	718076		565158	339646	1185460	556765		652681	395152	988511	211786	895680	314597
O15382	Branched-chain-amino-acid aminotransferase, mitochondrial OS=Homo sapiens OX=9606 GN=BCAT2 PE=1 SV=2	BCAT2	11251700	4237320	7426730	2707520	2413330	7442940	3315200	3729140	7461660	6629110	4309360	4443130	13641100	3944770	3236760	4821400	4410420	10239600	3904530	2448110	3643120	4436300	3960910	6021370	4072580	12599200	7798110	3868300	4313420	5775300	3412530	2276420	3828450	15931600	8091460	1869680	14830100	4064130	8102090	3069280	5244070	3326200
O15389	Sialic acid-binding Ig-like lectin 5 OS=Homo sapiens OX=9606 GN=SIGLEC5 PE=1 SV=1	SIGLEC5					446499	238998								190909	130368		116572																							93432.4
O15393	Transmembrane protease serine 2 OS=Homo sapiens OX=9606 GN=TMPRSS2 PE=1 SV=3	TMPRSS2	7740110	10643900	3156140	3919980		2805510	1319040		7251190		5704990	6047970	3177540	27295400				5747730	4075330			4473580	3265600		3940670	5261400	5040760	4900340		3810690	4086430		2962120	3547960	5926360		5781650			3167400	5869280	2193930
O15394	Neural cell adhesion molecule 2 OS=Homo sapiens OX=9606 GN=NCAM2 PE=1 SV=2	NCAM2	517538	1300330	259939	736632	1191200	513974	377068	436145	714827	425081	517144	724725	199548	730639		867345	200121	469319	607136	1146560	768299	757760	1539600	1553390	522163	532756	510187	1251050	846950	872927	2571100	699269	420543	1069230		2575950	844581	3967340	1289770	921881	506610	581691
O15397	Importin-8 OS=Homo sapiens OX=9606 GN=IPO8 PE=1 SV=2	IPO8	434703	274465	332114	340896		481024	208741	387927	357260	300125	340055	343069	244402	293422	409801	188197	304056	185734	430258	126456	411321	351805	296604	364597	491218	300986	220285	203350	283336	351719		634616	270763	508539			414860	331917	367563	313617	316797	408667
O15400	Syntaxin-7 OS=Homo sapiens OX=9606 GN=STX7 PE=1 SV=4	STX7	3090940	2499280	2395780	3145170	3642070	2498570	3441500	2672580	3051360	2466410	2609460	2471410	2854620	2485810	3475390	3195080	2600740	2840890	2917990	3774230	4495710	2696750	4703650	3258140	3297880	2614190	2198300	2636330	3078320	2466470	3096240	3068700	2438740	1934170	3801470	3427900	2708510	3676970	3006710	2966540	2904560	2368350
O15427	Monocarboxylate transporter 4 OS=Homo sapiens OX=9606 GN=SLC16A3 PE=1 SV=1	SLC16A3	809621		726848	631301	2459550	1760440	919465	909778	609861	634617	1099790	682810	1054100	620695	1722640	1103110	2549650	2000860	1507390		1812520	913515	2275470	2155110	1211530	1024580	1273620	1523280	1045290	750487		1786310	701546	1337640	3949460	871551	2180600	1238230	1096990	1086340	1835770	610580
O15431	High affinity copper uptake protein 1 OS=Homo sapiens OX=9606 GN=SLC31A1 PE=1 SV=1	SLC31A1	193525	77781.8	176019						108260		107090	140585	131409	266515	131325			131041			36144.4	107737		68141	188223	145000	57165.5	237930		82288.9	172315	45564.5	61020.3	130641	33767.7		46901.7	72688.6		80214.6	27575.2	57601.5
O15438	ATP-binding cassette sub-family C member 3 OS=Homo sapiens OX=9606 GN=ABCC3 PE=1 SV=3	ABCC3	203530				1450240												384290				668571	1447570	399898	1858490			174911					415624		408453	378639		235612
O15439	ATP-binding cassette sub-family C member 4 OS=Homo sapiens OX=9606 GN=ABCC4 PE=1 SV=3	ABCC4	5081380	4257360	3341970	480438	1204740	2946660	736809	1156890	3111730	1843520	2941000	2576950	4480960	4020260	1608320	584428	2065700	1865960	2130260	758593	1337580	3137750	915386	944974	2012780	1875870	4692590	3674730	512123	2896770	1959860	1040140	3409990	6055370	3386650		3873470	2081200	3114070	1017000	3089850	1200590
O15440	ATP-binding cassette sub-family C member 5 OS=Homo sapiens OX=9606 GN=ABCC5 PE=1 SV=2	ABCC5		82306.4											246430		219883											224184	562528	297078				189866		273262	263207			232887	169043
O15446	DNA-directed RNA polymerase I subunit RPA34 OS=Homo sapiens OX=9606 GN=POLR1G PE=1 SV=1	POLR1G	778946		601886			559102		442495	442852				807367	609593	651012		1327050	967629		319726		774588		620594	352931	1036410	2145130	697536	620169	670990			534253	1167960	836590		656806	489607	339734	414434	1403070	469926
O15455	Toll-like receptor 3 OS=Homo sapiens OX=9606 GN=TLR3 PE=1 SV=1	TLR3	271534	409448	374643	432678			760056	689000	389581		531653	480141	311385	323321	516898	366240	672299	506062	325521	390186	813852	324510	407069	537450	601752	481139	337662	423373	574747	641761	598400	538979	593802	544223	430088	158909	337453	444739	507642	418582	633395	638888
O15460	Prolyl 4-hydroxylase subunit alpha-2 OS=Homo sapiens OX=9606 GN=P4HA2 PE=1 SV=1	P4HA2	558735	472187	466618	348314	2383610	1542310	440965	574209	461285	1023560	611791	526711	758836	568773	528722		973006	1181150	406071	3168540	1670120	626249	1416330	1150270		1025180	977388	665260		527808	545963	1136520	583010	531967	1576330	184529	2625990	515890	893317	935691	528098	541297
O15484	Calpain-5 OS=Homo sapiens OX=9606 GN=CAPN5 PE=1 SV=2	CAPN5	2676860	3963630	2887170	1976580	1617450	1892050	1942450	3318680	3016620	1760110	3507290	3722760	1137940	4386350	1341880	2171380	1489880	1904870	2204670	1854040	1360310	4580050	1618900	3835640	2493670	1725830	2017430	7005030	2296170	2071240	2488690	1375040	2125570	1847500	1686790	1019290	620523	4655960	2556730	1948760	3976580	2077900
O15498	Synaptobrevin homolog YKT6 OS=Homo sapiens OX=9606 GN=YKT6 PE=1 SV=1	YKT6	3653890	3410590	3343080	2629850	2475870	2740260	2462250	3195560	3143260	3009650	3124970	3142840	3426240	3547180	3182480	2218520	1604750	1235420	2480700	2358690	3099940	3302720	3504740	2889980	1688410	1257950	884660	1212250	2654750	2211100	3024540	2840960	3136860	1876950	852935	1569480	2893700	2907410	1917340	2928320	1497360	2734340
O15511	Actin-related protein 2/3 complex subunit 5 OS=Homo sapiens OX=9606 GN=ARPC5 PE=1 SV=3	ARPC5	22889200	21581200	23114500	21789200	37474300	22846000	30503200	32872800	23051700	17811500	29407900	28783800	25450500	22385100	48594900	18630600	25079700	13875900	23420000	32854300	48825000	21830600	42425100	30248300	12986000	11616400	9490280	14277600	23177500	27566500	20200300	24563800	24833400	24237700	19321700	15116800	24339200	27038500	30213500	27369200	21163700	22336900
O15514	DNA-directed RNA polymerase II subunit RPB4 OS=Homo sapiens OX=9606 GN=POLR2D PE=1 SV=1	POLR2D	1103640	1150640	1102400	1006040	1111190	1313770	1105360	1312360	1074750	2475470	1165920	1199990	1052280	1141490	1229820	1656700	1364050	1232100	1145410	1251210	1202330	1172630	1167370	1170980	1595810	1317980	1283130	1094860	1482030	1379650	1277850	1034700	992475	1248800	1010090	1070360	1056000	1272710	1389440	975765	1349820	1288920
O15523	ATP-dependent RNA helicase DDX3Y OS=Homo sapiens OX=9606 GN=DDX3Y PE=1 SV=2	DDX3Y	1687190	1906120	1511550	1807790	1461090	1850480	1827470	1385750	1920780	1315480	2244240	1284330	1955680	1622080	2032310	1831530	2573470	2504480	2225830	1635880	2154380	2293540	1713470	1759110	1014570	2457790	1460940	2154980	1218770	1678590	2126620	2047520	3008660	1492820	2244410	828972	1769380	1581810	1840510	2458530	2299080	2047320
O15525	Transcription factor MafG OS=Homo sapiens OX=9606 GN=MAFG PE=1 SV=1	MAFG	88854.4	467193	226681	646782	227322	128130	298214	168880	307194		246369	127882	104901	92874.3	209986		161106	213793			288772	286466		229973	237437	202688	266430	290865	390919	185508	407339	435966	384484	204515	223000	1402850	182186	288343	116564	273741	281333	294838
O15530	3-phosphoinositide-dependent protein kinase 1 OS=Homo sapiens OX=9606 GN=PDPK1 PE=1 SV=1	PDPK1	1240820	1256870	1037690	993629	840866	914540	779126	841644	892689	625836	1027950	987896	1559350	946631	1008850	658659	1108960	1494810	777052	629191	779861	1335770	1048430	1062970	1074780	1416200	737038	1279570	782761	951753	1551910	984852	1053490	1097690	1244050	794455	1303080	1177350	1117440	1068580	1062290	875247
O15533	Tapasin OS=Homo sapiens OX=9606 GN=TAPBP PE=1 SV=2	TAPBP	16108500	7938600	8506250	5726310	8547430	7092880	7728570	9033420	8733440	6860840	10845600	9844230	7434420	6889660	26977200	8301320	17867900	6448070	5529320	7952550	7443970	4604220	8451790	8832270	8172020	5239140	4806830	10609200	10052400	9121090	8524020	10353000	9276210	6878450	8214780	3533790	5776060	10370300	7138900	10442500	9897410	7705780
O15541	E3 ubiquitin-protein ligase RNF113A OS=Homo sapiens OX=9606 GN=RNF113A PE=1 SV=1	RNF113A	476375	435349	510978		312351	517272	481542	449021	434230		558878	341773	400667	509028	543780		568108	337418			503961	427542	559838	717332		392226	338706	376009		728438		453875	570374	528159	389061		465554	486038	765810	489883	485963
O15551	Claudin-3 OS=Homo sapiens OX=9606 GN=CLDN3 PE=1 SV=1	CLDN3	1809530	2004610	1891210			1842710			1965220		1785420		1844840	2698300	1764710		2207590	5047610	2080970			5273010	3558510	3780890	920638	5710060	3493410	4835210		1626460			2410260	3902490	3456660		5081580	1894900	2649480	2008630	3134410
O15554	Intermediate conductance calcium-activated potassium channel protein 4 OS=Homo sapiens OX=9606 GN=KCNN4 PE=1 SV=1	KCNN4	123144		212883									67012										182287		408159						145773	237123		175922									117117
O43143	ATP-dependent RNA helicase DHX15 OS=Homo sapiens OX=9606 GN=DHX15 PE=1 SV=2	DHX15	11614500	8248730	10889500	6068630	5918780	9682090	7546460	10570700	9636340	5824400	9414450	9599890	13784400	9049460	10777400	5848330	13585700	13119700	7769250	7167000	7488140	11279800	9882090	9567370	6231020	14627400	14135000	10746800	8968330	12548500	7991590	10397400	9501180	14695500	9930180	4165570	13563600	8807320	9965910	7709600	13208000	10220000
O43147	Small G protein signaling modulator 2 OS=Homo sapiens OX=9606 GN=SGSM2 PE=1 SV=4	SGSM2	94079.1		130152					79975.3			114459		144359	150646				133982								155225				218166
O43148	mRNA cap guanine-N7 methyltransferase OS=Homo sapiens OX=9606 GN=RNMT PE=1 SV=1	RNMT	1289000	884224	1202920	781946	924385	949948	999967	1183450	1072670	786695	1217620	1385570	1347790	1134840	1240530	809627	1725470	1237550	938823	1083460	1217280	1343280	1180620	1007160	1138780	1180320	1091710	964951	1141070	1340710	952254	1424910	1174070	1565590	1204360	401143	1439790	1023790	1422330	948088	1378740	1136750
O43149	Zinc finger ZZ-type and EF-hand domain-containing protein 1 OS=Homo sapiens OX=9606 GN=ZZEF1 PE=1 SV=6	ZZEF1	1044360	1142670	1049560	1137620	1276890	1042500	1051230	955856	1089140	978474	1224960	1133090	979957	1125860	1386990	1091250	874623	626799	1026580	1105860	1140800	801549	1036750	1746450	787519	657682	495583	466730	1116720	1100820	920153	786263	1155210	659151	679091	1056910	687814	1114190	1025680	1036640	642323	877413
O43150	Arf-GAP with SH3 domain, ANK repeat and PH domain-containing protein 2 OS=Homo sapiens OX=9606 GN=ASAP2 PE=1 SV=3	ASAP2	192104		259825	108532	204658	235887	235219	256376		372278	237989	209306	252124	208281	205178		275580	322343	240866	759913	460593	366123	294398	388400		285155	517509	256230		476705	322292	412425	231115	337377			221176	242310	385760	165998	301741	302676
O43155	Leucine-rich repeat transmembrane protein FLRT2 OS=Homo sapiens OX=9606 GN=FLRT2 PE=1 SV=1	FLRT2	64741.3	87660.3	81405.7	223508		47012.4	195140	938893	137296		316424	319464		359384	326470	149531	158025	67526.3	97313.8	404402	260033	60475.2	154182	99746.4	116612	53876.2	27753.8	100418	263069	193290			263453	56282.2				197755	68701.8	262401	181075	685188
O43157	Plexin-B1 OS=Homo sapiens OX=9606 GN=PLXNB1 PE=1 SV=3	PLXNB1	816721	1408020	1246840	1420090	1029630	1017300	1377010	1069860	1184270	855950	1325150	1148230	1046510	1121600	911608	1246980	1129200	1540540	1132590	938028	1132890	1263060	1222700	1305110	2130500	1668720	1609240	1137530	1251300	961211	1179110	1216160	1437820	929941	1390660	1619170	978978	1081430	996547	1019060	1322430	1047970
O43159	Ribosomal RNA-processing protein 8 OS=Homo sapiens OX=9606 GN=RRP8 PE=1 SV=2	RRP8	961981	431414	869363	697232		1074280		727001	547962	644632	538639	492199	1032220	428753	855215		1764500	1610330	605207	1078150	432238	1055940	691305	745982	646274	1722870	2205930	2242200	446552	723186	630593	1118540	713268	1456420	1787030		1431640	589680	989484	451917	1532450	466798
O43164	E3 ubiquitin-protein ligase Praja-2 OS=Homo sapiens OX=9606 GN=PJA2 PE=1 SV=4	PJA2	580292	617643	513545	573113	684191	717780	673686	586386	682826	1890680	575377	621748	489562	567704	639455	1639140		319161	674066		923078	633964	727625	689669	780936	359895	460258	383551	682907	660315		801641	620329	467690	322864		509738	646144	639303	645459	544579	638674
O43166	Signal-induced proliferation-associated 1-like protein 1 OS=Homo sapiens OX=9606 GN=SIPA1L1 PE=1 SV=4	SIPA1L1	334395		253806				445147	240545			304705				310833		383060	340808								289823	354949	356564		320234		396794		239413	427787		508687					159739
O43169	Cytochrome b5 type B OS=Homo sapiens OX=9606 GN=CYB5B PE=1 SV=3	CYB5B	3169040	3831770	2916670	5275170	3949790	3563190	4938150	5315990	5379260	6116510	3177600	3874170	3742810	4696870	4022600	5328720	3543590	4218460	1185070	5417340	2880530	2782390	2905430	6987210	4379910	4655140	3661210	907883	4277290	3505630	4471080	3373140	4316420	2613360	2363560	5854610	4528180	5124160	2630620	5219460	4115970	4347680
O43172	U4/U6 small nuclear ribonucleoprotein Prp4 OS=Homo sapiens OX=9606 GN=PRPF4 PE=1 SV=2	PRPF4	1649380	1461360	1714020	1044220	1041020	1455790	1464800	1756720	1505320	1008960	1489840	1846120	1826500	1556390	1729560	1039770	2413610	1619030	1480040	1369610	1464820	1829610	1316400	1657770	1312230	1634910	2509640	2102060	1778510	2049210	1144440	1578350	1542110	2432770	1524130	622658	1705800	1551700	2183150	1274750	2041070	1671240
O43175	D-3-phosphoglycerate dehydrogenase OS=Homo sapiens OX=9606 GN=PHGDH PE=1 SV=4	PHGDH	12408500	42333400	27853100	21014000	13653000	22877600	17535500	21660900	26047100	9070640	42441400	40132000	9955100	48912700	18027500	12440300	17216500	4423990	26468400	20291800	9546270	25079500	10176500	9018080	23835300	4346990	4628050	15374000	33433600	14482100	25994200	14533100	26318800	17296100	3019530	26787300	23596500	25048600	15089100	28446300	7753610	42240300
O43181	NADH dehydrogenase [ubiquinone] iron-sulfur protein 4, mitochondrial OS=Homo sapiens OX=9606 GN=NDUFS4 PE=1 SV=1	NDUFS4	3230200	2073650	2018950	1671190	1446620	2417180	1719500	1754880	1546650	2496080	2307370	2389260	1610440	2007920	1829680	2226380	2583720	5880840	1728380	1180770	1555390	2699830	1711760	4657180		5880980	2654570	4067030	1842070	1668990	668495	938647	2179840	3356800	4178140	835687	3703000	1580190	2044450	1739940	2055870	1420810
O43182	Rho GTPase-activating protein 6 OS=Homo sapiens OX=9606 GN=ARHGAP6 PE=1 SV=3	ARHGAP6	1576700	1669650	1635810	1177420	871377	1150420	1147150	1618530	1615600	789959	1497930	1230480	1456980	1460760	1031520	699973	303601	648647	1942260	889349	702513	1538640	273406	511787	904570	614937	869558	629905	1072160	1633860	1279510	874820	1420730	896856	539006	960495	1123680	1376770	1095220	1334110	1388710	1485900
O43184	Disintegrin and metalloproteinase domain-containing protein 12 OS=Homo sapiens OX=9606 GN=ADAM12 PE=1 SV=3	ADAM12					331591												464165			331334	311170		412291				159126					142630			233506		728335
O43189	PHD finger protein 1 OS=Homo sapiens OX=9606 GN=PHF1 PE=1 SV=3	PHF1	848856	1093220	1129170	1189860		857881	1554600	1265190	905706	684626	1025700	1133680	831808	1119670	1258460	974122	368020	674725	1718190	1197130	1134640	1091070	845445	808944		904355	679690	823909	1921660	1291630	2094200	1246400	854015	1207940	752725	1449290	693672	1445390	877605	1255300	1017820	1391980
O43236	Septin-4 OS=Homo sapiens OX=9606 GN=SEPTIN4 PE=1 SV=1	SEPTIN4	238543		461133				1217900	857361	570456		584587	596422	544609		436632		652060	626605			940837		782621	664739		441577	486916	594262	751034				372680	507875	590369		649401		1157540	673177	633471
O43237	Cytoplasmic dynein 1 light intermediate chain 2 OS=Homo sapiens OX=9606 GN=DYNC1LI2 PE=1 SV=1	DYNC1LI2	4807230	5395630	4689860	6594730	4871190	5142710	5486940	5674510	5122830	5503060	5254480	5918040	4502160	6046110	4926520	5958330	4283320	3491470	6285490	5243160	5062570	5002510	5440850	4806850	2933220	3452240	2989490	3365500	4602380	4162000	5554910	5536850	5743110	3093160	3513440	4849120	4187620	5382180	4296330	5877380	4500240	5309490
O43242	26S proteasome non-ATPase regulatory subunit 3 OS=Homo sapiens OX=9606 GN=PSMD3 PE=1 SV=2	PSMD3	5864870	5440720	5563500	3706920	4361300	5995920	3640340	5110730	5002840	5361540	5299030	5277650	6384760	5216600	5198740	3882610	4947770	2972200	3488340	3902770	4713110	5157670	5249390	5259870	4086160	3357600	2812400	3381540	3508750	4183990	3288900	3620480	5162050	4515030	2702890	3327520	5073770	4478220	5124050	4697290	4406810	4375680
O43251	RNA binding protein fox-1 homolog 2 OS=Homo sapiens OX=9606 GN=RBFOX2 PE=1 SV=3	RBFOX2	961504	1494180		577002		1228980			1117050		1503960	1135860	1070620	663861	1133960		1182530	1206390			803069	1264860	1240410	1064720		1140790	872736	930924					1684440	1198750	1770630		1173040		1574120	1445840	1472610
O43252	Bifunctional 3'-phosphoadenosine 5'-phosphosulfate synthase 1 OS=Homo sapiens OX=9606 GN=PAPSS1 PE=1 SV=2	PAPSS1	8885220	5511520	5217050	2251340	4018490	4908140	3879030	8386770	5127270	2672960	5317180	5363150	5230240	5021010	5161150	1537360	4471290	3474940	3569260	3929700	4088320	7441990	6146940	4724770	3134210	3666950	2289000	2311210	4264600	4962240	2967850	3489870	4570300	7216440	3490800	1534980	8787280	4890070	4949430	4454120	8005470	4293560
O43264	Centromere/kinetochore protein zw10 homolog OS=Homo sapiens OX=9606 GN=ZW10 PE=1 SV=3	ZW10	2304430	1865360	2318170	1503470	1965770	2144010	1377610	2034430	2134460	2352600	1969190	2060630	1900550	2252420	2185120	1488560	1915170	2329910	1670390	1528460	1998690	1963500	1992890	2342550	1684590	2421820	1850230	1773310	1409490	2029630	1209840	1742740	2141060	2115560	2048700	1167870	1770560	1721280	1901640	1921760	1530980	1716990
O43272	Proline dehydrogenase 1, mitochondrial OS=Homo sapiens OX=9606 GN=PRODH PE=1 SV=3	PRODH																230580								246929					120108			311139
O43278	Kunitz-type protease inhibitor 1 OS=Homo sapiens OX=9606 GN=SPINT1 PE=1 SV=2	SPINT1	2094290	2751250	2216470	1268680	778496	1838400	1564200	1785500	3081440	1435640	2440170	2510640	2179070	4033740	1287130	912877	2178050	2140110	1532640		1238550	2858290	1838650	2992820	2300090	2069680	1697060	1497870	1735480	1797410	1838750	1492630	1739410	1033310	1614400		1771780	1524890	1906020	1694090	1711710	1492940
O43281	Embryonal Fyn-associated substrate OS=Homo sapiens OX=9606 GN=EFS PE=1 SV=1	EFS	1877400			2240140			2114230	2344180						5717230	1632690		938569		2512380	1650350	1575010										3428860	2215110	1824490			1993030		2118300		2820690		2623710
O43286	Beta-1,4-galactosyltransferase 5 OS=Homo sapiens OX=9606 GN=B4GALT5 PE=1 SV=1	B4GALT5	1168550	1318880	1045770	198889	526930	1048240	365875	888903	1541630	425679	696615	609398	1544330	1349000	504478	135838	586713	3341210	761620	378934	698414	1077520	1245210	848920		3592930	853250	920078	349486	575945	192200	1061220	1214440	1162450	1053410		2000320	260798	539290	483638	576976	518161
O43290	U4/U6.U5 tri-snRNP-associated protein 1 OS=Homo sapiens OX=9606 GN=SART1 PE=1 SV=1	SART1	1091650	981799	1015000	703863	859582	1274950	865623	1282470	999575	592104	1264310	986575	1233960	1138550	1405720	761104	1712110	1306930	898315	801808	1202350	1462020	1127290	1416570	844455	1430320	1465980	1728990	1128180	1226300	911071	1194210	1600000	1739280	1417170	438934	1478050	1114690	1502950	1205210	1702690	1301310
O43292	Glycosylphosphatidylinositol anchor attachment 1 protein OS=Homo sapiens OX=9606 GN=GPAA1 PE=1 SV=3	GPAA1	2767380	2748000	3178510	2865970	2770330	3283150	2718220	2928970	2915850	3242860	3347480	3249500	2575260	2649710	3446740	2896510	3014910	2779320	3098650	3200010	3601010	3173210	3190600	3467960	1427040	2608710	2859580	4500260	2767050	2933440	2166210	3376120	2570130	3309580	3642160	1944310	4125240	2977740	3801960	2884900	3420070	3350690
O43293	Death-associated protein kinase 3 OS=Homo sapiens OX=9606 GN=DAPK3 PE=1 SV=1	DAPK3	1098840	1612960	1571540	1841620	2954250	1691060	3437830	1807420	2224110	2199930	1685620	1707140	1670520	1264230	1661590	1647480	3394180	3287150	2377730	2019900	2442980	1761830	1917150	1614660	1527470	3185830	2433850	1270430	2449580	1690570	1160590	2351680	1962550	1641670	3694220	1720720	1728490	1952840	2238450	2151230	2334790	1395590
O43294	Transforming growth factor beta-1-induced transcript 1 protein OS=Homo sapiens OX=9606 GN=TGFB1I1 PE=1 SV=2	TGFB1I1	7090590	17060100	8795920	19804200	16863900	9258000	19815900	10292000	13770700	10819700	12584500	11322200	10047000	9452210	10418100	12533900	11267600	10745800	18009300	10941800	15281500	13464600	9368660	11343600	6889920	9573520	8363630	5820020	16294100	9589970	12266500	15591300	15864300	9366350	10592700	17246500	7105400	14502500	13772400	17875600	14550600	10868800
O43295	SLIT-ROBO Rho GTPase-activating protein 3 OS=Homo sapiens OX=9606 GN=SRGAP3 PE=1 SV=3	SRGAP3						226495		348575			287777	433384		346616	265060													312081	297530	561587			277923	212161			432936	290049			311121	522901
O43299	AP-5 complex subunit zeta-1 OS=Homo sapiens OX=9606 GN=AP5Z1 PE=1 SV=2	AP5Z1	196788	153786	178940	126470	169253	180111	113758	196637	173224	194881	175447	191456	232270	207041	308716		208193	188763	159733	112511	294331	201968	333511	242802	183268	177568	182359	187329	134976	169472	135551	159685	163724	226890	216437		284058	153652	359888	158292	242256	124608
O43306	Adenylate cyclase type 6 OS=Homo sapiens OX=9606 GN=ADCY6 PE=1 SV=2	ADCY6	483498	467672	493293	202247	256236	341258	316151		363064		383283	284410	369608	296261		233492	474625	796266			412521	624536		720692		919919	743633	593781	381810	354436	196902	262897	312098	990966	515968		476717	281471	429320	268411	572453
O43310	CBP80/20-dependent translation initiation factor OS=Homo sapiens OX=9606 GN=CTIF PE=1 SV=1	CTIF	653175	1280620	972540	1774550	1547380	877828	1766030	1129690	1277930	1278460	1213480	1239570	905369	1154380	1155210	1149640	1156550	776707	1637340	1145970	1724310	1121600	1404480	1070050	1309980	654670	630326	462939	1404430	1094800	1415100	1724910	1433970	665790	766966	1580040	870842	1170180	1077950	1277540	856859	1371940
O43314	Inositol hexakisphosphate and diphosphoinositol-pentakisphosphate kinase 2 OS=Homo sapiens OX=9606 GN=PPIP5K2 PE=1 SV=3	PPIP5K2	1482370	1016220	1416160	445502	1683230	1473040	763328	1033560	1088380	780804	1174950	1074930	973143	1386290	1249500	499396	896958	418800	1067360	942389	1373920	1224410	1236940	2016610		332495	694518	681023	998858	1489680	937323	658607	925847	734945	632122		1483940	1444090	1209750	1012430	780739	803332
O43318	Mitogen-activated protein kinase kinase kinase 7 OS=Homo sapiens OX=9606 GN=MAP3K7 PE=1 SV=1	MAP3K7	601583	629570	541651	636598	470041	678590	439343	456115	594922	446029	768866	624889	540333	625142	545449	269935	304509	343403	807226	463574	479105	741893	489740	593164	706798	466080	334796	344218	433458	611324	703928	720643	823310	587643	404243	378461	603708	459212	778801	562356	283669	679425
O43324	Eukaryotic translation elongation factor 1 epsilon-1 OS=Homo sapiens OX=9606 GN=EEF1E1 PE=1 SV=1	EEF1E1	4663660	3637610	4597600	2232320	3617100	3536620	2783210	4444330	4558640	2961820	3336290	3600600	5284050	4707510	3772710	1676640	3519620	3906790	2538470	1248310	3140560	3514720	4686180	3701730	1459150	4190530	1864630	3793590	2504440	3745830	2081040	2564340	3594280	3567210	3667880		3231270	3947520	4094170	2781380	3528880	2668310
O43353	Receptor-interacting serine/threonine-protein kinase 2 OS=Homo sapiens OX=9606 GN=RIPK2 PE=1 SV=2	RIPK2	240614	134218	188241				105337	59031.6			81681.2		324308	133931	206258		179845		145393		177086	417213						149139		109443				244241			185615	154731		181601
O43374	Ras GTPase-activating protein 4 OS=Homo sapiens OX=9606 GN=RASA4 PE=2 SV=2	RASA4	906170	1567760	535038	1588400	1355470	827170	3761230	1999710	1310080	1649580	2251940	3128480	811048	1831870	918499	949302	998044	1121010	2263760	2994960	2007090	962602	689598	804883	1158750	944077	1103260	810271	2960460	794517	1323560	1907340	1221260	771120	1354340	1424520	624321	1053380	1316190	1078790	1275150	2289140
O43390	Heterogeneous nuclear ribonucleoprotein R OS=Homo sapiens OX=9606 GN=HNRNPR PE=1 SV=1	HNRNPR	20671100	16512200	21798100	11698500	11086200	17872800	14005000	20032700	16641800	11812400	21398300	21099300	22321100	19893300	20063700	9987960	22569900	21753300	14879200	13299800	16691900	23961900	15155600	15777500	11938800	24733600	20458400	26927100	16630600	20336100	12120300	16614000	18732700	27103600	19865300	6508040	25896600	17024800	26302600	16028700	23151000	19893800
O43395	U4/U6 small nuclear ribonucleoprotein Prp3 OS=Homo sapiens OX=9606 GN=PRPF3 PE=1 SV=2	PRPF3	1116850	893961	1151750	675911	654680	992156	899159	1293990	1000560	809337	1170220	933714	1384210	908229	1283920	794428	2021670	1274950	820097	989274	1358020	1580630	1224100	1249720	1123320	1506690	2128780	1752630	968005	1517830	1085830	1246360	1323620	2136620	1627670	869712	1493210	1188370	1824860	1091880	1865100	1466150
O43396	Thioredoxin-like protein 1 OS=Homo sapiens OX=9606 GN=TXNL1 PE=1 SV=3	TXNL1	13232700	14384300	15018600	12889000	10886800	12178900	12541000	14630900	13911700	10202400	12773900	14310500	14436200	13678400	12180000	10718800	9108020	4863860	17468000	12982800	9999540	11288500	11058600	11123200	7287890	5309020	3893620	5307870	11785100	12615700	11753600	14827000	13418400	8138540	3678960	11080300	7434290	11984900	10849200	12763200	7612560	12065300
O43399	Tumor protein D54 OS=Homo sapiens OX=9606 GN=TPD52L2 PE=1 SV=2	TPD52L2	4246820	3712680	3947680	4018700	4659290	4152750	4644300	3552470	3627090	4702820	4462940	3251920	4532330	3993920	4372490	4309580	3306410	2183380	4800000	4584750	3766420	4158910	4725610	3856830	3868530	1993850	1698480	3734270	3743600	3897180	4283200	3963470	4032370	2900300	3263570	3143330	3828970	4327760	4436210	4438110	3364050	4222660
O43402	ER membrane protein complex subunit 8 OS=Homo sapiens OX=9606 GN=EMC8 PE=1 SV=1	EMC8	1637960	1596480	1349380	1322850	1492330	1679910	1393980	1604300	1618590	1614750	1877090	1987870	1523390	1815760	1969980	1107070	1949120	2560410	1598520	1265840	1732670	1821930	1637160	2155700		2623480	2228470	1748620	1491080	1696250	1185120	1736700	1987880	2059720	2131260	860304	1776040	1701780	1692900	1618920	1730990	1660140
O43405	Cochlin OS=Homo sapiens OX=9606 GN=COCH PE=1 SV=1	COCH	628184	1939930	2262660	1227950		1056400	33442100	2433390	1414450		1717500	1250600		1554650	1401930		1307000	1617390	2957770		4269650	7627260		869098	2587740	3466430	918794	22530100	12147400	1063030	2725510	2022560	1328600	1788990	4217680			934409	3920430	9320810	10904600	2477700
O43422	52 kDa repressor of the inhibitor of the protein kinase OS=Homo sapiens OX=9606 GN=THAP12 PE=1 SV=2	THAP12	573105	260965	396421			604025		294738	283436		331444	274134	478786	329548	327533		352862	269972				327678		222027		321645	354939	372006	369755	321565		404598	299810	513956	212925		345832	306045	350586	371939	503951	236748
O43426	Synaptojanin-1 OS=Homo sapiens OX=9606 GN=SYNJ1 PE=1 SV=2	SYNJ1	456486	412863	424550		2149570	735194	735312	854983	423933	684511	584989	653018	690879	706461	696028	758586	497983	413825	659805	1619220	925913	480027	654141	708772	1016210	323847	416725	366143	783529	893677	698577		513067	511414	398317	452139	382413	554796	744515	846764	545709	872341
O43427	Acidic fibroblast growth factor intracellular-binding protein OS=Homo sapiens OX=9606 GN=FIBP PE=1 SV=3	FIBP	716830	658976	813372	686690	681606	770243	777116	960128	621162	256431	718672	759230	749078	814891	820936	440029	896746	741821	668227	431680	844128	818584	753239	809919	731128	847114	797167	688340	742135	814603	632333	799208	768049	810939	794824		790723	753280	881660	760542	834799	855034
O43432	Eukaryotic translation initiation factor 4 gamma 3 OS=Homo sapiens OX=9606 GN=EIF4G3 PE=1 SV=2	EIF4G3	1164090	1655080	1759030	1922440	2402440	2127470	1584080	1610330	1879820	1829700	1608790	1640930	1478660	1768160	1921720	1649260	1430430	1524240	2041550	1982830	2070430	1674030	1898220	1410180	2194640	1139150	1366160	1136080	1499260	1806280	1556270	2247510	1865070	1414390	1320950	1120730	1834790	1969120	1874330	1596210	1425640	1751370
O43447	Peptidyl-prolyl cis-trans isomerase H OS=Homo sapiens OX=9606 GN=PPIH PE=1 SV=1	PPIH	1664690	1724000	1538180	1342040	1015650	2015020	1209260	1090280	769745	740315	2132960	1722250	2319040	1012050	2222890	1301800	2570800	1223050	1758180	1738780	1488640	2407100	2046760	1958340	1268610	1591420	1844620	1647220	1894150	2001300	1876240	1938430	2211340	2063240	1292500	623682	2314920	1776760	2020710	1526640	1806920	594676
O43451	Maltase-glucoamylase OS=Homo sapiens OX=9606 GN=MGAM PE=1 SV=6	MGAM					2814670	1599130	2513930		467351	488415	1480370	1249530		479291		740093					512198			678036	556238						999671	7491930				766432			4888410	1192660		561039
O43464	Serine protease HTRA2, mitochondrial OS=Homo sapiens OX=9606 GN=HTRA2 PE=1 SV=2	HTRA2	2887050	2139410	3649290	2333320	2595150	2884270	3543260	3158000	2890290	3245790	2459400	2341300	6151170	2241670	3325000	2783950	5944830	3713520	3108120	3327530	3814890	3960230	2847680	2991900	2883060	4317070	5393210	4197790	4422690	3188770	4084170	3173920	2759840	4932650	5347220	3776180	3005660	3451050	3518680	2618020	4534530	3476140
O43488	Aflatoxin B1 aldehyde reductase member 2 OS=Homo sapiens OX=9606 GN=AKR7A2 PE=1 SV=3	AKR7A2	8876760	13181900	10141500	11500100	9259930	10263100	11952400	12349300	11448800	9340440	11372600	11900400	10115000	12110500	10688400	10153400	4462910	4576190	11350500	9139960	11220500	10285200	9054240	10628500	9615580	5072250	4613660	4431740	15595700	9027480	10836200	10894200	11705200	6259910	4290490	10520000	10017600	12508300	7348300	11821500	7553410	13543900
O43490	Prominin-1 OS=Homo sapiens OX=9606 GN=PROM1 PE=1 SV=1	PROM1							320383																	358998					377074			915595								180310
O43491	Band 4.1-like protein 2 OS=Homo sapiens OX=9606 GN=EPB41L2 PE=1 SV=1	EPB41L2	6406210	7112830	6644910	11139100	5824650	5193820	11037300	15631400	8341120	8502690	8986390	9076080	6772280	10095800	10540100	12737700	8563160	9218590	7331690	12067600	10780100	7723360	9115420	13878100	6313310	8292760	6598680	8398310	11908400	10473500	11002200	5952720	7915240	8215900	6804900	8340760	5469960	9715650	9642080	11292900	11382000	13419200
O43493	Trans-Golgi network integral membrane protein 2 OS=Homo sapiens OX=9606 GN=TGOLN2 PE=1 SV=4	TGOLN2	2323300	2526100	2744760	1038510	1881860	3305870	1025880	2067740	2197990	1223520	1890840	2042380	2905980	2872480	1179740	639508	1886980	3614990	1856710	1355810	1609200	2056040	1760470	1973420	2753950	3756900	2442900	3878430	1107210	2410420	1631500	1079300	1998710	3518340	3401160	609094	2677140	1715140	2096230	1251000	2355740	1896080
O43504	Ragulator complex protein LAMTOR5 OS=Homo sapiens OX=9606 GN=LAMTOR5 PE=1 SV=1	LAMTOR5	465585	425576	408706	315696	306480	311677	269610	471860	458115	603980	317340	385212	407521	399296	329201		338231	382932	314096	1868860		424508	323707	155800		472945	312151	782591	354608	710414	457329		345869	650114	424712		520348	483032	279454	241299	429365	284749
O43505	Beta-1,4-glucuronyltransferase 1 OS=Homo sapiens OX=9606 GN=B4GAT1 PE=1 SV=1	B4GAT1	652874	656079	762198	396933	211019	591290	276030	474634	887524	520292	557324	531750	758258	575214	371584	243378	286126	495630	427849			530100		451043	538872	624812	479620	637618	473211	544800	433871	500409	449606	737729	515647		545546	550754	263119	288833	382059	534481
O43508	Tumor necrosis factor ligand superfamily member 12 OS=Homo sapiens OX=9606 GN=TNFSF12 PE=1 SV=1	TNFSF12	209205	434796	262332	685148			793282	342354	542289	251272	524403	494942		627479	249828	534754	368076		569317	456877	362523	205700	737631	277327			220812	252840	835240		771552	1019450	470851	144463	574809	642040	100337	299311	147108	480754		507905
O43511	Pendrin OS=Homo sapiens OX=9606 GN=SLC26A4 PE=1 SV=1	SLC26A4	100380																																1216720		377676
O43516	WAS/WASL-interacting protein family member 1 OS=Homo sapiens OX=9606 GN=WIPF1 PE=1 SV=3	WIPF1	801607	506161	486721	917544	1056260	821865		598787	406085	1032000	899005	318436	661423	539513	1951640	344084	1562060		1143750	2514650	2542370	1212730	2106820	1087990	432267	671363	758582	1046730		1255800	1194520	917059	920398	1135700	1487810	664332	1287020	653125	1308970	511596	1689930	1116270
O43520	Phospholipid-transporting ATPase IC OS=Homo sapiens OX=9606 GN=ATP8B1 PE=1 SV=3	ATP8B1	1805630	1901340	1218790	801301	1011580	775480	774393	658526	1295400	462913	1598350	1482720	866408	1266310	671068	1305800	423946	2154300	953756	1584170	403378	1311060	549623	3065800	1698040	2958520	886357	934543	1439810	1081630	1047310	855002	900885	853736	762059	1734630	619457	656631	733126	801078	1027400	987689
O43524	Forkhead box protein O3 OS=Homo sapiens OX=9606 GN=FOXO3 PE=1 SV=1	FOXO3	552481	691538	801068	225405		559122	573242	569444	392450		612433	496047	494444	612653	497101	683838	545013	437857	295605		480396	582412		464267		563666		598738	595670	350214	424524	387256		366942			695429	417793	864909	736452	695422	574556
O43556	Epsilon-sarcoglycan OS=Homo sapiens OX=9606 GN=SGCE PE=1 SV=6	SGCE	620962	921767	1014270	2704100	2511230	895764	4029550	1859490	1482240	2029150	1431040	1484280	874636	1196700	517196	2456810	1227030	2199160	3749410	3686030	2064080	1415930	1635520	2815690	1647160	1963770	2640180	1376870	2713460	1501350	1635890	2685920	1676050	1236220	1921970	3438170	962690	2506500	1726540	1120360	2117270	2362030
O43567	E3 ubiquitin-protein ligase RNF13 OS=Homo sapiens OX=9606 GN=RNF13 PE=1 SV=1	RNF13	1893510	1059660	1097970					1080040	1908700		1393080		2154170		1252000		1262790	1474010				1625660		861247		1329800	1625340	1101290	1117450	1135570			1283890	1442460	1946100		1098770	1569010			1502920	1147030
O43570	Carbonic anhydrase 12 OS=Homo sapiens OX=9606 GN=CA12 PE=1 SV=1	CA12					286348												110214					175082	213644	1964410													95402.9		373949
O43572	A-kinase anchor protein 10, mitochondrial OS=Homo sapiens OX=9606 GN=AKAP10 PE=1 SV=2	AKAP10	910875	976250	853964	964249	1127910	1018770	899511	840022	1126780	1618960	893221	1008890	819190	1136720	933376	1358700	852354	804727	606461	1306830	756546	777709	816880	932498		870315	587376	734157	925655	873236	1099840	935042	913577	874811	677724		820997	919828	1019040	1095990	901648	819525
O43581	Synaptotagmin-7 OS=Homo sapiens OX=9606 GN=SYT7 PE=1 SV=3	SYT7	1750410	2434730	1222540	381554		769936		833215	1919800	815141	1345060	1231450	1350920	2510290	468491		470111	1794210	952318			1325080			1230080	1842730	1105870	2391860		782460	934864		753309	1159700			923704	1070630	779741	843406	1316090	730359
O43583	Density-regulated protein OS=Homo sapiens OX=9606 GN=DENR PE=1 SV=2	DENR	5802630	4801150	5528990	4115890	3897840	3190920	4679680	5563560	5427720	6463790	5209240	5539370	5607820	5658230	5364720	4301350	3925190	2350390	4734780	4351570	5224510	4874410	4677480	4156310	3753480	2589420	1756950	2542640	3714170	5634980	4511470	6459690	5262230	3491290	1632880	3550600	3968390	4828600	3932920	5095590	3562910	5054920
O43586	Proline-serine-threonine phosphatase-interacting protein 1 OS=Homo sapiens OX=9606 GN=PSTPIP1 PE=1 SV=1	PSTPIP1	872163	730729	480657	667336	1106710	1181470	1742590	1263610	1367870	1604820	1087260	572615	1064640	784309	1498460	846955	1074880	1547340	1022440	1118150	1750890	1278310	1023660		581712	1489310			1147080	1163640	659401		1008560	1154260	1672000		463414		1277390	1072770	1187800
O43592	Exportin-T OS=Homo sapiens OX=9606 GN=XPOT PE=1 SV=2	XPOT	1585550	1511060	1711170	933496	1603940	1910430	1001720	1217470	1481100	1111940	1194510	1332360	2032990	1322060	1289660	819269	1572210	798218	1084770	1462340	1504780	1323480	1816750	1179150	1037170	777884	815713	668694	1121020	1526170	880311	1648170	1082650	2037370	616581		2021380	1222080	1302950	1025560	1318850	914258
O43598	2'-deoxynucleoside 5'-phosphate N-hydrolase 1 OS=Homo sapiens OX=9606 GN=DNPH1 PE=1 SV=1	DNPH1	1254830	1125490	848070	616902	747650	765870	412128	578931	432757	479684	1083050	1007500	1041880	1069640	1172390	602150	782788	626586	501055	247548	754296	740547	589600	753261		509981	295829	351360	1215290	414591	700581	627743	409081	676898	293792	620382	853752	680519	491229	803101	322963	710757
O43602	Neuronal migration protein doublecortin OS=Homo sapiens OX=9606 GN=DCX PE=1 SV=4	DCX	408803					105254	367362										464998
O43615	Mitochondrial import inner membrane translocase subunit TIM44 OS=Homo sapiens OX=9606 GN=TIMM44 PE=1 SV=2	TIMM44	2479960	2081380	2854200	2193170	2331060	3527210	2214370	2488710	2713200	2973580	2328910	2088390	4485570	2074910	2611940	2114990	3152310	4087110	2566580	2126930	2610670	2781530	2282620	3600710	2035900	4472200	5100150	3741090	2611900	3417170	1925080	2697940	2717280	4592600	4827860	2145600	2795070	2509580	3787650	2143360	4460980	2392700
O43617	Trafficking protein particle complex subunit 3 OS=Homo sapiens OX=9606 GN=TRAPPC3 PE=1 SV=1	TRAPPC3	3063850	3237370	3270630	2885630	3331990	2700000	3180940	3318560	3002630	3506360	2986660	3026680	2921680	3286160	3467120	2964780	2100790	2183400	3493790	2712340	3269700	2810160	2853410	2686950	3567150	2192020	1525970	1738890	2945850	3116710	3478910	3378480	2862420	2067540	1756970	2230560	2668970	3125470	2696740	3108110	2144040	3063340
O43633	Charged multivesicular body protein 2a OS=Homo sapiens OX=9606 GN=CHMP2A PE=1 SV=1	CHMP2A	3930320	4210200	3724310	3330070	3225620	3531880	3468880	3495260	4136150	3196160	3696880	3047780	3763730	4621980	4192570	3946440	3564830	2809650	4419120	3133990	3442380	4190610	3180100	3979340	3360360	2985180	1483180	1940460	3096710	3728910	4453360	4146290	4286990	3380990	1608500	3254180	3296470	4431720	3179360	3574880	3272600	4537730
O43639	Cytoplasmic protein NCK2 OS=Homo sapiens OX=9606 GN=NCK2 PE=1 SV=2	NCK2	1638820	2712700	2045540	2483140	2329210	1639200	3333830	2064270	2583160	2424540	2393070	2362740	1924310	2264580	2175630	2846230	1257230	1505070	2976490	2497410	2392490	2610310	1489630	2449940	2561720	1433060	1192080	1249750	3106730	2265140	2884760	2911010	2213300	1608680	1020620	2473530	1506100	2124460	2135170	2531660	1951770	2356320
O43653	Prostate stem cell antigen OS=Homo sapiens OX=9606 GN=PSCA PE=1 SV=2	PSCA			3726860	3306570							3506890	3750650							10766300		3351510	90822800		407024					3427800												267811
O43660	Pleiotropic regulator 1 OS=Homo sapiens OX=9606 GN=PLRG1 PE=1 SV=1	PLRG1	1913920	1647920	2337090	1321500	1691120	1942600	1422450	2090590	1862480	1293040	2231400	1775520	2175510	1735610	2399020	1086260	2514840	2767560	1358450	1710730	1955560	2728220	2054590	2010500	1606690	2567930	2952870	3061870	1767990	2391000	2180980	1420290	2111040	3156270	2408660		2661640	1825640	3188370	1477510	2625420	2479280
O43665	Regulator of G-protein signaling 10 OS=Homo sapiens OX=9606 GN=RGS10 PE=1 SV=3	RGS10	1832660	1285000	2197160	1145260	920868	1756620	1267520	2466430	1437210	587337	1381050	1339880	2699620	1556880	1685350	3503290	1157640	661519	963775	1257770	1030350	1308400	1731840	1505380	1285080	768411	596336	903564	1666680	1595260	989331	733990	1279600	1391810	612192		1148440	1642860	1220580	1381510	838323	1093580
O43670	BUB3-interacting and GLEBS motif-containing protein ZNF207 OS=Homo sapiens OX=9606 GN=ZNF207 PE=1 SV=1	ZNF207	7041530	5710170	6628830	3293010	2442480	4939220	4405880	6517060	5594450	3584540	7198140	6943070	5686200	5702260	7357740	2924520	7814340	7154010	5266300	4459720	5149950	8310220	5913080	6432090	5092100	6326930	8105280	6854230	5678130	5685000	4712580	6125420	5619680	8402110	6267800	2024370	8198660	5162610	7663200	4917450	8962910	6512190
O43674	NADH dehydrogenase [ubiquinone] 1 beta subcomplex subunit 5, mitochondrial OS=Homo sapiens OX=9606 GN=NDUFB5 PE=1 SV=1	NDUFB5	7400910	6714670	6053220	4625750	4847840	6528040	4179990	4341210	6247030	11396000	5969850	5756190	5172540	5319110	5937950	6832300	6171790	8650890	5955930	3736140	4452290	6870100	5981590	10747800	5415950	10401000	7610840	6319230	5307200	5766550	4638500	4583060	6601980	8625130	8763400	5043450	8107850	4579760	4773350	5874260	5600930	5439150
O43676	NADH dehydrogenase [ubiquinone] 1 beta subcomplex subunit 3 OS=Homo sapiens OX=9606 GN=NDUFB3 PE=1 SV=3	NDUFB3	7624550	7154480	6007300	6369010	4628190	7518360	6358170	5699640	6923580	17647100	6866120	6198540	3610060	5456840	6215870	11358400	6205780	13290700	7516940	6282610	6135200	7927040	5185830	13461000	7536580	13405500	7564430	8818300	8859110	7869630	6819690	5103170	6848040	8133990	10753800	7391120	7706630	6355760	8065230	5101000	5566060	6178220
O43678	NADH dehydrogenase [ubiquinone] 1 alpha subcomplex subunit 2 OS=Homo sapiens OX=9606 GN=NDUFA2 PE=1 SV=3	NDUFA2	5858260	6120150	6483770	5349680	4128120	5809920	5439510	4496260	6216480	12222100	5740190	4659660	4843800	4372630	5725500	6618050	6369390	10060800	6496720	5589170	6057210	6893160	5235120	10551400	6354190	10227400	5984760	8732220	6323260	6199110	6111790	5177610	5181830	8843770	9080070	6346080	6816490	4386560	6977700	4623260	4723080	4544110
O43681	ATPase GET3 OS=Homo sapiens OX=9606 GN=GET3 PE=1 SV=2	GET3	11886700	12541700	11407000	12852100	14591000	11704800	13284500	13695400	12540600	13724500	11825000	14169800	12997200	14365200	13105300	18001000	10154300	7229910	13660600	15251800	15487400	11507900	13821400	12534100	12652000	6786060	7405770	7584370	15306000	13015100	15132700	14686800	12366600	10664700	7347710	11384000	9964720	14881700	11386200	13692400	9544540	13251300
O43684	Mitotic checkpoint protein BUB3 OS=Homo sapiens OX=9606 GN=BUB3 PE=1 SV=1	BUB3	9074720	7109580	8333590	4210420	5265000	7771780	6035460	8979840	7446900	4107160	8124490	8333960	8462440	7629470	8587570	3863140	10466300	9339280	6324850	6127990	7216120	9717240	7191100	8004420	2278140	9072600	11448700	8037770	8526620	7755740	4777790	6053630	7991150	9842480	8758800	2213050	10104500	7205560	9127700	7410150	9656760	7897100
O43688	Phospholipid phosphatase 2 OS=Homo sapiens OX=9606 GN=PLPP2 PE=1 SV=1	PLPP2	354580		977788					631906			337124	623063										484798	217808		663071	346527	536870	1162380		739875		1901980	296019						788092		759738	507280
O43704	Sulfotransferase 1B1 OS=Homo sapiens OX=9606 GN=SULT1B1 PE=1 SV=2	SULT1B1					894408	520590									540475						1254040	935469	1395920	10261700													821054		719451
O43707	Alpha-actinin-4 OS=Homo sapiens OX=9606 GN=ACTN4 PE=1 SV=2	ACTN4	28824700	42527500	40015700	47653500	48764500	37042600	73894800	45458700	55308300	43074300	49466300	52935200	49182000	39469200	43645400	36368100	54065600	74490000	54995100	39275200	53995500	38891600	41698800	55717100	39143600	64824600	43120600	48502900	53965000	46138400	46950400	64587000	51167300	47719400	71692100	42923000	33937400	50473800	50204200	47840300	63461900	40404400
O43708	Maleylacetoacetate isomerase OS=Homo sapiens OX=9606 GN=GSTZ1 PE=1 SV=3	GSTZ1	5058900	4184040	5536890	1796880	1563280	3442590	1363450	2187840	4558270	3405550	3875690	3999320	7252780	4933800	2751170	2995450	1718360	5433350	2874900	1113810	1196970	3327720	2678490	1859370	1675350	7336240	2559690	3311860	1666970	2688790	2776850	2130690	2252960	5277580	3660730	676728	5730780	3448820	3816840	2113530	1745930	2089020
O43715	TP53-regulated inhibitor of apoptosis 1 OS=Homo sapiens OX=9606 GN=TRIAP1 PE=1 SV=1	TRIAP1	563925	448741	687995		1383670	914583		1023020	1110140		842876	463942	973602	503414	708437		1468850	900274	1321460		510747	724011	1484500	1512240		939150	1656530	870592	1021930	1141270			719483	1628740	864416		839986	787605	1152600		1281370
O43716	Glutamyl-tRNA(Gln) amidotransferase subunit C, mitochondrial OS=Homo sapiens OX=9606 GN=GATC PE=1 SV=1	GATC	506074	463886	463855	209910		458253	320051	377824	529165	576075	531761	484049	520742	410630	377071	393930	333965	331930	414829		598708	427049	472813	942442	379371	507621	512896	773033	255079	227050		329157	507229	670452	545451		487083	367077	584488	354373	491397	276979
O43719	HIV Tat-specific factor 1 OS=Homo sapiens OX=9606 GN=HTATSF1 PE=1 SV=1	HTATSF1	1785140	1672450	1403430	1205910	1436180	2101450	1965470	1795540	1874620	1869410	2503170	2075190	1729560	1930900	2162770	2052110	1666480	1387250	1541100	1777690	2029820	2402840	1800730	2471390	1257700	1539890	1508090	1802890	2131830	1371620	1386200	2010450	1954070	1741720	1372450	903743	2567850	1618480	2345620	1958550	2526070	2189630
O43731	ER lumen protein-retaining receptor 3 OS=Homo sapiens OX=9606 GN=KDELR3 PE=1 SV=1	KDELR3	1585080	1447510	2397930		2340010	2384990	272418	592499	1144290	391589	1427580	909800	1198960	987668	461986	96804.8	1595170	2268770	755769	899933	732426	1572510	1258960	1692470		2165060	1170110	2983610	380779	708028	328299	280155	1005110	966035	1189410		3024580	1054690	317982	435197	1325950	689962
O43739	Cytohesin-3 OS=Homo sapiens OX=9606 GN=CYTH3 PE=1 SV=2	CYTH3	1945270	3663520	1743470	5614870		4779380	3347520	2784120	3724570	4514220	3088660	4138820	2488730	3321070	3713820		2552160	1735980	1670300	2543040	4141060	2600690		4390110		1073930	1450020	1795650	4220890	2371850	1552620	2236310	3141950	1961260	1594310	1405600	3084530	4255680	3944410		2332920	2235880
O43741	5'-AMP-activated protein kinase subunit beta-2 OS=Homo sapiens OX=9606 GN=PRKAB2 PE=1 SV=1	PRKAB2	877945	1267530	1222670	1641720	1041560	1300730	790146	1188270	1225050	2451900	1090340	732705	1165350	833235	858722	2482870	831358	643664	2157220	924745	696873	1175150	948505	718974		611410	643328	774123	1028630	766751	1042870	1226430	1402130	970025	725985	1703910	771882	866271	644295	1125290	883348	1335390
O43747	AP-1 complex subunit gamma-1 OS=Homo sapiens OX=9606 GN=AP1G1 PE=1 SV=5	AP1G1	7145330	6183200	4520540	2697590	4222730	4664280	3843990	5465530	5737260	4116000	5284900	5380970	4611590	6533950	5041600	3438230	3967000	4437440	5182930	2730720	3914130	4444650	3789980	4947140	4758230	4674260	2541280	3856380	4067010	5677030	5049810	3397250	5025210	4213670	2921050	1581160	3950930	5280280	3787710	4272820	4444270	4674470
O43752	Syntaxin-6 OS=Homo sapiens OX=9606 GN=STX6 PE=1 SV=1	STX6	901845	486644	742366	324187	599482	728463	607180	573050	642545		409134	585521	687425	685234	592745		454050	374138	446209		470993	672425	1406030	622507	311413	481810	554253	574529	878899	881200			654809	619865	429026	509966	687106	662763	382518	401730	543192	464101
O43759	Synaptogyrin-1 OS=Homo sapiens OX=9606 GN=SYNGR1 PE=1 SV=2	SYNGR1	1328390	2458000	1259530	3085270	2338050	2186740	2523510	2108470	2042180	3142260	3041210	2616340	1496810	2353220	2189860	3359080	1679780	3422020	2568960	2007650	2423510	2922150	3657410	1836920	1514350	2866660	1953210	3886050	2107230	1300210	2822940	1052790	2476330	2614230	3816210	2109160	1441320	1541040	2597110	2183480	3496810	2507800
O43760	Synaptogyrin-2 OS=Homo sapiens OX=9606 GN=SYNGR2 PE=1 SV=1	SYNGR2	26807900	15225200	24135800	6150600	10667700	19065500	12672700	15609700	19155200	16269300	12718400	12272400	29191600	24003800	16360200	8806590	15338100	24178100	9007700	5678780	11742200	19322900	12624800	16970200	9947620	26782900	32459400	31178000	10315600	19745100	10109800	8373170	11433800	24469100	23273200	2909690	22638500	13682100	15020100	12797000	19479900	11262100
O43761	Synaptogyrin-3 OS=Homo sapiens OX=9606 GN=SYNGR3 PE=1 SV=2	SYNGR3	1289230	1653560	858349	1245200			1987020	844077	1328620	1220310	735170					1617420		3193970	4467970		3772900	2469060	6682340	2279050	3975440	2446110	5269820	7401930	1429180	1564620	4169180	2031660	766889			2742710		1466550		815507	4456510	1202330
O43765	Small glutamine-rich tetratricopeptide repeat-containing protein alpha OS=Homo sapiens OX=9606 GN=SGTA PE=1 SV=1	SGTA	3504990	3245500	3313150	2500020	2625580	3268610	2095090	3105450	2676500	3290770	3149730	3242970	3842450	3237730	3024870	2624170	2599180	1308590	3249900	2761000	2650130	2488910	3600250	2639290	805613	1387210	1026840	1454140	2469970	2447840	2088170	2844160	2680680	2415910	1371120	1598380	2523630	2895360	2900870	3053250	2828630	2560590
O43766	Lipoyl synthase, mitochondrial OS=Homo sapiens OX=9606 GN=LIAS PE=1 SV=3	LIAS	412443	1081090	816860	1696490	1722790	845919	1712230	857507	1172650	1093030	945840	894254	740310	739935	1039260	1200810	683458	874326	1228330	1377420	1309860	685815	834247	778615	890152	799392	820513	677519	1090130	1047520		907836	1097420	716610	1094050		629033	1062010	910699	1038030	901076	1391760
O43768	Alpha-endosulfine OS=Homo sapiens OX=9606 GN=ENSA PE=1 SV=1	ENSA	4605560	4655670	5187490	4113960	1814750	3114830	6039710	4807560	5123840	3349490	6612790	4289920	4660350	5135230	5274710	4883270	3668650	1301520	5207080	4108450	3868450	5166960	4748230	4987850	6818170	1330350	1327380	1508600	6669130	4213450	5936370	5327920	5173500	3535980	1178170	3164890	3832630	5199170	4442360	4709550	3110580	4327900
O43772	Mitochondrial carnitine/acylcarnitine carrier protein OS=Homo sapiens OX=9606 GN=SLC25A20 PE=1 SV=1	SLC25A20	2272870	3053030	1015870	1604260	2441940	2611220	1817970	1503320	3326550	4760370	2744130	2519670	4750030	2478050	2469970	2601310	3045220	3218530	1644500	2005930	2465910	1702070	1928440	3139490	1293850	3350980	2213730	3011760	1848270	1836720	1320100	1172220	2982960	5815990	3124230	1064960	1214600	1775800	1520230	2033160	2012960	1564860
O43776	Asparagine--tRNA ligase, cytoplasmic OS=Homo sapiens OX=9606 GN=NARS1 PE=1 SV=1	NARS1	9840700	10524900	11511600	8436950	8474090	8324210	9531580	9571320	9625070	9140190	9689200	10565400	12497100	10791200	9582230	7865050	9262460	5692620	9575060	8402570	7910050	10424300	10508200	10433800	3929000	5690030	3417210	5134110	9471850	10736400	7936350	11524400	10434200	8156290	4112400	5808870	7711990	10432600	8953640	8740930	8423640	9628180
O43790	Keratin, type II cuticular Hb6 OS=Homo sapiens OX=9606 GN=KRT86 PE=1 SV=1	KRT86	291926	2373700	801596	4073780	737017	1391270		611133	446051	461494	396474	645807	322889	497587	957165	289259	203034	33158000	692569	424239	372568	586768	1814400	336338	228662	221821	754200		1071090	464422	650020	586086	910313	345685	280609	617846	266599	381364	1079550	3044880	605253	746799
O43795	Unconventional myosin-Ib OS=Homo sapiens OX=9606 GN=MYO1B PE=1 SV=3	MYO1B	5313410	2963730	4988490	1282470	3248660	3959440	3089640	4822820	3311810	2929450	3730980	3840320	2386670	3497610	2767150	2785540	4405650	4713350	2444590	3846020	4226300	4398950	3953750	4308220	4197270	5018440	5784160	5820030	3622390	4844900	2867290	3545240	2959050	4556100	5029780	1073460	4161660	3458690	5460740	3112270	4812280	2381930
O43805	Microtubule nucleation factor SSNA1 OS=Homo sapiens OX=9606 GN=SSNA1 PE=1 SV=2	SSNA1	588920	637298	899846	462151	588533		598158	689984	499316	452883		651311	676833	574528	718559		648497	401670	630836		5535910	577915		3778410			575234	264441	598402	684375	905296	1159960	632717	436167	306198		551671	645091		524377		584774
O43808	Peroxisomal membrane protein PMP34 OS=Homo sapiens OX=9606 GN=SLC25A17 PE=1 SV=1	SLC25A17	183215		254055			127633	16646.3		70756.8		103326	93089.8	150743	96877.9	76495.2		171569	169951	97167.3		60077.5	165195	96506.7			127468	168459	339220					50028.2	332140	291283		132458		208731		136526
O43809	Cleavage and polyadenylation specificity factor subunit 5 OS=Homo sapiens OX=9606 GN=NUDT21 PE=1 SV=1	NUDT21	3423040	2500940	3332140	1663780	1612320	3000600	2414690	3062990	2517020	1557620	3006720	3001040	3343850	2859670	2824870	1664600	3804340	2965230	2542660	2119860	2459080	3773220	2638950	3098240	2938290	3560490	3845430	4135930	2754580	3846790	2758750	2759010	2775690	4393220	3536410	1394230	4906630	2844880	3716100	2312230	3818910	3245670
O43813	Glutathione S-transferase LANCL1 OS=Homo sapiens OX=9606 GN=LANCL1 PE=1 SV=1	LANCL1	15453600	23647800	14689200	25458300	17003500	13152100	21407600	17189400	19031300	18978400	18877800	19278700	14973200	21564000	16655800	19522500	10814300	10173300	26133400	14387500	17510400	16426800	12776900	11306100	17043400	9863640	7494170	13227100	17842600	17313400	25552500	25108400	19593300	11148800	12106300	18607600	10407400	16890100	16694100	22124400	12525600	21711100
O43815	Striatin OS=Homo sapiens OX=9606 GN=STRN PE=1 SV=4	STRN	1913610	1978300	1835370	2075940	2006880	2840920	2527570	2362380	2138210	2423890	2298890	2279190	1921700	2330140	2731040	2497790	2711090	1328720	1853780	2582390	2226200	2248860	2781410	2897130	2604990	1354760	1857830	1435390	2305900	2084090	1967990	2478760	2388040	1872250	1591030	1812250	2026770	2401910	2552480	2211130	1956630	1883250
O43818	U3 small nucleolar RNA-interacting protein 2 OS=Homo sapiens OX=9606 GN=RRP9 PE=1 SV=1	RRP9	2735690	1395850	2573710	1014390	1746650	2432720	1350280	2047790	1939980	932806	1628650	1685780	3016630	1586810	2422220	1014940	4029010	3003760	1537420	1192360	1805180	2514490	1852000	1885230	1768860	3543080	8589650	3429460	2077680	3671660	1704780	1766710	1538310	3743950	3073870	582076	2828570	2217720	2611390	1564760	4550180	2126460
O43819	Protein SCO2 homolog, mitochondrial OS=Homo sapiens OX=9606 GN=SCO2 PE=1 SV=3	SCO2	828960	563554	1091130	593710	649583	1207470	529014	697042	565320	893444	733618	680015	1363130	672971	689121	1478680	1108830	1363980		1250770	667234	645725	1018370	1897020	422735	1364500	1024830	859280	506152	816225	575560		501251	2499130	779304	331318	1263260	901129	760163	622419	1399260	481025
O43822	Cilia- and flagella-associated protein 410 OS=Homo sapiens OX=9606 GN=CFAP410 PE=1 SV=1	CFAP410	734890	536672	732549	435813	497896	539943	287434	1203720	443575	329758	709502	579173	796013	759780	480924		349882	377383	578770	663450	482664	506476	599479	956165	877109	431005	580394	744127	397586	748443	592219		715479	785366	608951		767155	400126	601609	494111	425940	726548
O43823	A-kinase anchor protein 8 OS=Homo sapiens OX=9606 GN=AKAP8 PE=1 SV=1	AKAP8	499483	395071	433344		462479	522626	367256	442618	413018	185007	453126	518514	430470	415981	490978	210695	621082	477561	356676	199354		424623	471963	591717	359747	549276	375402	508594	439201	435886		412412	425379	574065	417515		518327	407016	422563	305225	559521	458116
O43826	Glucose-6-phosphate exchanger SLC37A4 OS=Homo sapiens OX=9606 GN=SLC37A4 PE=1 SV=1	SLC37A4	2118310	4225410	1677610	1655190	1400970	1746800	1514670	1490390	2343370	1394640	3641900	3633740	1194130	2651790	1414340	2272930	1632390	1680400	1397870		2001720	1903330	2366870	3018400		1603260	1033970	2549630	1891690	1375650		1385060	2819360	1608060	1633050		3164180	1774400	2000870	1498230	1854270	1322440
O43837	Isocitrate dehydrogenase [NAD] subunit beta, mitochondrial OS=Homo sapiens OX=9606 GN=IDH3B PE=1 SV=2	IDH3B	3004920	3523330	3311490	3406290	2248200	3714530	2681840	3103890	3721710	3782200	3468970	3109090	5482210	2844040	3724000	2991420	4094530	5412200	3420780	2453070	2657210	3619500	2686820	5043000	1200950	5513560	6192910	4152940	2691420	2289850	2393750	1920290	4449240	6318320	5371700	1780570	3582710	2887210	2877930	3020290	4085320	2682290
O43847	Nardilysin OS=Homo sapiens OX=9606 GN=NRDC PE=1 SV=3	NRDC	3140880	2312150	2783750	1205320	1842730	2445310	1466270	2436240	2021230	1489570	2146030	2299860	2278940	2586780	2342390	1402020	2013510	1117210	1997160	1554040	1978910	2331930	3085890	2337780	1589700	1202840	1034820	959088	1282680	2176250	1815980	2433760	2083250	1947460	829139		2425400	2396060	2344780	1628620	1350230	1468790
O43852	Calumenin OS=Homo sapiens OX=9606 GN=CALU PE=1 SV=2	CALU	12276500	12655400	11497400	12818400	13924500	18737900	9047780	10053900	11483800	10933100	11947000	11418500	12823200	10393300	9766900	7924370	13879600	14720100	13991800	13954900	14247400	12424700	12622300	10186700	7690960	11186000	17822600	12635000	6752000	7276910	6282570	9486910	15929300	13030800	18481100	9435170	14540200	9991020	9654760	12392600	9310920	6989550
O43854	EGF-like repeat and discoidin I-like domain-containing protein 3 OS=Homo sapiens OX=9606 GN=EDIL3 PE=1 SV=1	EDIL3	548478				542489	475775						381518					304999	541069		576128	600686	293953	681347	664267		336135	293487	221302				658608		189593	1038450		779087		183218	522160	209055
O43865	S-adenosylhomocysteine hydrolase-like protein 1 OS=Homo sapiens OX=9606 GN=AHCYL1 PE=1 SV=2	AHCYL1	10161500	8339560	7844980	6989050	6239590	6060110	8386800	8393800	8828700	8039350	8060100	8529320	8779900	9267270	8300040	7034260	5579340	5745740	7721280	6088720	7642760	6354290	6308560	11153100	7174300	4952740	4170370	4850020	8134980	6745200	7264880	7117020	8301220	5639560	3972960	5019650	5642280	7275770	6422910	8406470	5380860	8179060
O43866	CD5 antigen-like OS=Homo sapiens OX=9606 GN=CD5L PE=1 SV=1	CD5L	1023410	1887250	636822	1292000	7067580	3299940	2863240	2003870	2497810	4373320	1543270	2940870	2496090	3229860	1855310	5570930	1375910	649849	1098220	6297230	2401850	971643	4197960	2191330	3567520	386303	748221	580026	4558370	1389050	2972620	1357550	1648640	483289	1303580	2585050	2959590	3948020	2741500	2174880	939820	1372190
O43896	Kinesin-like protein KIF1C OS=Homo sapiens OX=9606 GN=KIF1C PE=1 SV=3	KIF1C	600838	574052	753891	740194	673108	690115	607666	685517	717064	434716	617413	532623	790436	601857	515220		394623	537505	712878		431016	609665	577360	554579	589784	533786		409149	486892	645938	822745	649218	558854	556200	338826	568951	463134	676921	584444	617367	395698	629470
O43903	Growth arrest-specific protein 2 OS=Homo sapiens OX=9606 GN=GAS2 PE=1 SV=1	GAS2																																									454335
O43913	Origin recognition complex subunit 5 OS=Homo sapiens OX=9606 GN=ORC5 PE=1 SV=1	ORC5	348999	290538	351378	207922		1915590	376802	351249	303660		331604	385351	358365	415360	319709		376357	246278	330362	416693	991796	548591		2280730	446134	353394	225988	365567	472397	530540	487826	390138	301728	386601	266851	108205	360717	5541790	460343		354637	579403
O43920	NADH dehydrogenase [ubiquinone] iron-sulfur protein 5 OS=Homo sapiens OX=9606 GN=NDUFS5 PE=1 SV=3	NDUFS5	1952620	3310030	1024340	954090	1715420	2910190	2222040	1741270	2835020	2685820	2619900	2005480	1146110	1440460	1905320	1736670	1540890	4119570	2019770	1792250	1640670	3466060	1982610	6005280		2278660	2151290	2643390	4094120	1506700	367159	1106410	2045510	2532140	1777840		1941350	936334	2314060	2088250	1710780	1015600
O43924	Retinal rod rhodopsin-sensitive cGMP 3',5'-cyclic phosphodiesterase subunit delta OS=Homo sapiens OX=9606 GN=PDE6D PE=1 SV=1	PDE6D	796246	1178020	897520	1115570	1202030	941995	1095780	1299550	972794	830739	1140750	1228090	992832	1017670	1037470	1218170	835758	373418	1509820	1434980	573604	995409	1050510	902065	762640	450478	556237	430571	1366280	1016630	1707140	1539970	1185010	868834	418903	1076280	935175	1088040	372575	1409060	866541	1303470
O43927	C-X-C motif chemokine 13 OS=Homo sapiens OX=9606 GN=CXCL13 PE=1 SV=1	CXCL13		775043	51216.7	8262400	121966	301656	367657		999382		1470990	882079		577370	252322	784669	4529760	28883.5	424093	581635	315630	255210	151418	640544				32068.2	309027	70482.9		297043	2530030		439692	559740			1024930	727895	345820	1087820
O43929	Origin recognition complex subunit 4 OS=Homo sapiens OX=9606 GN=ORC4 PE=1 SV=2	ORC4	263572	227936	298489	253516	186757	273058	308394	241546	226104	142354	310101	250470	242882	242611	265269	161015	326293	257826	297598	273004	426907	328847	193200	240188	419287	216992	156895	277156	293179	447218	349013	335101	214523	308742	170023	150290	262516	266400	285074	226286	281189	314963
O43933	Peroxisomal ATPase PEX1 OS=Homo sapiens OX=9606 GN=PEX1 PE=1 SV=1	PEX1	964069	652350	828792	279551	530875	642685	196295	324373	668114	404455	513637	507814	867159	516343	526089		537112	1038830	436990	367934	377938	828763	730666	786642	858247	1207030	864766	1155360	337598	519535	547339	438667	633776	1662460	1182030	511312	1644750	515485	900477	403068	777736	385688
O60216	Double-strand-break repair protein rad21 homolog OS=Homo sapiens OX=9606 GN=RAD21 PE=1 SV=2	RAD21	2537280	2452390	2538970	1831540	2071930	2621310	2378140	2915640	2141230	1704540	2884190	3093730	2277490	2706150	2686720	1956480	3048950	2800570	2184120	2263960	2031580	3121460	2609540	2367260	1614670	2818070	3315810	3393320	3057810	3064560	2129090	3029940	2459860	3356220	2560240	1172830	2565370	2462860	2694000	2595150	3525980	2997230
O60218	Aldo-keto reductase family 1 member B10 OS=Homo sapiens OX=9606 GN=AKR1B10 PE=1 SV=2	AKR1B10	521293	703721	418535	683050	1624030	1151900	787214	566745	508731	1374490	735843	1137350	361382	1090940	931813	1371940	407657	443992	325063	564155	2039710	594580	1020370	1405050	1497430	129171	208663		753907	466219	843037	788014	612417	189032	159341	1232410	321445	631018	598995	667732	256819	461015
O60220	Mitochondrial import inner membrane translocase subunit Tim8 A OS=Homo sapiens OX=9606 GN=TIMM8A PE=1 SV=1	TIMM8A	2620710	2318970	2883110	1495090	1982100	2961200	2303330	1969340	2667850	3377700	2182710	2414570	6070440	2304300	2340790	2047620	3510230	3108870	1982670	1638040	2263110	2752000	2814070	3771540	2577920	3949160	5733570	3875740	2492920	3087350	2269720	1776710	2157430	5790840	4427220	1687860	3260840	2510950	3162250	1895340	4727990	2822270
O60229	Kalirin OS=Homo sapiens OX=9606 GN=KALRN PE=1 SV=3	KALRN	606136	639487	842326	1290940	1158580		1108840	934079	975454	1285600	681007	935571	606711	1083050	730035	595078	579579	646966	1378240	1206800	991311	648424		1047000		528320	566421	402945	831734	992055	1689230	2143340	971401	563056	612494		568935	1229690	910799	923652	825787	850507
O60231	Pre-mRNA-splicing factor ATP-dependent RNA helicase DHX16 OS=Homo sapiens OX=9606 GN=DHX16 PE=1 SV=2	DHX16	1234400	1228350	1462710	995685	845827	1230630	1261930	1469130	1278690	998639	1484990	1466800	1200390	1331510	1457620	819724	1441440	1415040	1330870	1354790	1531280	1519600	1318480	1701650	1080090	1260640	1534330	1433620	1463550	1469710	1125350	1020360	1233180	1540920	1191250		1288690	1179890	1606480	1287920	1484550	1372710
O60232	Protein ZNRD2 OS=Homo sapiens OX=9606 GN=ZNRD2 PE=1 SV=1	ZNRD2	1610840	1851590	1856770	2201180	1649420	1911930	1657020	2507360	1854340	1336030	1565040	1449450	2191200	1920700	1975080	1808090	3086170	1314550	2242170	1694050	2082260	1835100	1899640	1685310	1240160	964251	1137490	1890230	1899540	2872900	2234050	2352310	1940740	2018830	914649	1778320	1230240	2343960	2123450	1693250	2449800	1977790
O60235	Transmembrane protease serine 11D OS=Homo sapiens OX=9606 GN=TMPRSS11D PE=1 SV=1	TMPRSS11D																	292012
O60237	Protein phosphatase 1 regulatory subunit 12B OS=Homo sapiens OX=9606 GN=PPP1R12B PE=1 SV=2	PPP1R12B	4465120	9785160	5920180	13091400	6717340	4160140	8533450	5165480	9276440	7125730	7492910	5197190	3871980	5081030	7128020	8405470	4090400	3687990	14927400	8002520	5485200	6694190	3857010	4889450	6064240	3060240	4485580	1909370	6811800	5668170	9981570	11236600	11368500	3460470	3729820	10681800	1566370	8004940	5572550	10243400	5370670	8422380
O60238	BCL2/adenovirus E1B 19 kDa protein-interacting protein 3-like OS=Homo sapiens OX=9606 GN=BNIP3L PE=1 SV=1	BNIP3L			59591.7								42435.8	54223.3	65291.8	53648	53063.6			47714.7								37541		87329.8		48990.5				51448.9								46053.1
O60240	Perilipin-1 OS=Homo sapiens OX=9606 GN=PLIN1 PE=1 SV=2	PLIN1	265147			383421	2893310	425464				317967						1185220			657048	1490060	824626	1553250	1176450	5950840	990577			189600		1858360	1494400				186067	7430390	656047		1957290	308010
O60243	Heparan-sulfate 6-O-sulfotransferase 1 OS=Homo sapiens OX=9606 GN=HS6ST1 PE=1 SV=5	HS6ST1	50205.2		72666.8			134369		114395					80168.1	45136.4	62768.9		125758					165449			82887.4		63636	112964	102856	50814.6				50253.2	134635		118800		91873.3		102889
O60244	Mediator of RNA polymerase II transcription subunit 14 OS=Homo sapiens OX=9606 GN=MED14 PE=1 SV=2	MED14	511954	484408	642684	327788		678470	554289	540451	466669	489904	569429	478036	592021	501847	577412		759596	615531	396933		706998	799690	1015860	633974		685831	927458	830208	531367	744754	523200	619344	567333	938333	561561		776712	529452	856063	502450	829511	539972
O60256	Phosphoribosyl pyrophosphate synthase-associated protein 2 OS=Homo sapiens OX=9606 GN=PRPSAP2 PE=1 SV=1	PRPSAP2	5844350	5399180	5285790	4566690	4241720	4429100	4838310	5598460	4500220	3194270	5475350	5755940	5278740	6349800	5749120	4892740	3210330	2391510	4336080	4616610	4474220	4632850	5085920	5412610	4830230	2406140	1603910	2929680	6640500	5497020	5271440	4922160	3992590	3279160	1858380	3844870	3364060	4991140	4884720	4654200	3645010	6533970
O60264	SWI/SNF-related matrix-associated actin-dependent regulator of chromatin subfamily A member 5 OS=Homo sapiens OX=9606 GN=SMARCA5 PE=1 SV=1	SMARCA5	3265930	2856660	4035290	1968290	2148450	3708580	2777770	3741420	3034010	1969720	3203880	3340870	3319220	3208830	3812370	2018050	5644800	4106080	2589580	2722880	3401070	4364450	3247230	3722530	2510360	4332240	6199250	4742840	3515520	3933580	2596640	4384200	3210980	4769730	3297380	1272130	4254310	3211230	4586800	3169290	4811390	3435540
O60266	Adenylate cyclase type 3 OS=Homo sapiens OX=9606 GN=ADCY3 PE=1 SV=3	ADCY3	321096	507698					392682	298486	268590		491969	430908		384568	502208									173212		315549	218241	250394	421326				489964
O60271	C-Jun-amino-terminal kinase-interacting protein 4 OS=Homo sapiens OX=9606 GN=SPAG9 PE=1 SV=4	SPAG9	4393100	4928980	4721070	5484480	4473260	4415420	5380230	5331610	4562740	5576000	5496620	5091240	4697040	5563910	5593380	5621910	4495450	3065570	5405180	5287790	5571630	4859820	6036050	5475290	4060480	3018780	2830610	2809720	5649020	4585160	5113540	5440900	5176450	3491470	3269770	4208420	4590440	5389510	4722320	5356900	4481240	5494620
O60282	Kinesin heavy chain isoform 5C OS=Homo sapiens OX=9606 GN=KIF5C PE=1 SV=1	KIF5C	1028660	1216000	1495850	432666	249897	909891	484323	937874	768319	310284	984280	852063	647956	1690430	382261	228506	833753	414251	800963		179919	1199810	273359	181882	713667	553698	467314	1216480	477677	1069020	893931	1192890	734572	885862	86030.4		578281	966000	882867	1079500	622727	718272
O60292	Signal-induced proliferation-associated 1-like protein 3 OS=Homo sapiens OX=9606 GN=SIPA1L3 PE=1 SV=3	SIPA1L3	1413500	933000	1226710	329936		1061380	680216	782215	1044410		853220	803360	1769240	799301	703429		864050	865007	693600		956840	1414220	622744	1176740	1041360	1029690	638661	1069670	507845	1303170	985555	926306	522431	1157430	881278		842670	734905	718638	595913	1060810	784447
O60293	Zinc finger C3H1 domain-containing protein OS=Homo sapiens OX=9606 GN=ZFC3H1 PE=1 SV=3	ZFC3H1	51748.3		66393.7	78204.4		54957			50715.2		43012.6		45131.4		79137.9		116583	63965.2			61417.2	52341.3				58123.2	110155	118645		44673.3		88856.7	46290.4	61815.7	72122.8		74663.1	59717.2	57615.3		67047.1	38363.8
O60306	RNA helicase aquarius OS=Homo sapiens OX=9606 GN=AQR PE=1 SV=4	AQR	1909140	1639080	1916850	1069150	1438620	1938470	1288190	1710650	1704740	1025620	1722560	1679660	1894300	1656180	1999330	1154710	2139020	1898580	1301590	1220810	1503790	2152210	1690090	1758280	2037680	2133050	2834400	2216800	1692290	2315020	1508840	1902040	1671970	2379570	1719430	812934	1603240	1839130	2115500	1516670	1997060	1739180
O60307	Microtubule-associated serine/threonine-protein kinase 3 OS=Homo sapiens OX=9606 GN=MAST3 PE=1 SV=2	MAST3	159607		209175			204901	71785.2	229676			121191		285335		254831							107290	157375	319048					133463				123974	167159				91545.6	97826	96384
O60313	Dynamin-like 120 kDa protein, mitochondrial OS=Homo sapiens OX=9606 GN=OPA1 PE=1 SV=3	OPA1	5285080	7249420	6306600	8762820	5832290	6602190	7773550	6443400	8428910	8497920	7042310	6588650	9881050	6235890	7717640	7404240	7768470	8415650	8547750	6564970	6448880	7006090	6383870	8319110	5110910	8892650	11431300	6183050	8356400	7535700	7101440	9430340	8008110	9847630	8120790	7525510	5341800	7023950	7336120	6320930	9129760	8144820
O60315	Zinc finger E-box-binding homeobox 2 OS=Homo sapiens OX=9606 GN=ZEB2 PE=1 SV=1	ZEB2			258630	476746	405361		264855	577563	290815	276041	295617	310617	296863	290855	309774	384315	238809	259434	1070420	615801	315202	305007	417522	323986	493579	198234	511149	359595	441284	313202	1220140		407205	300200	526476	763027	240699	321591	363206	396458	481446	582470
O60318	Germinal-center associated nuclear protein OS=Homo sapiens OX=9606 GN=MCM3AP PE=1 SV=2	MCM3AP	616616	329114	658686	385676		869689	631175	516171	659347	1300010	567900	710575	665278	613904	564783	891780	717877	614365	437615		929963	783819	1120570	660922		711188	939792	760766	772192	886353	408534	684559	666505	797359	633911		704981	665938	957542	566461	793079	789493
O60331	Phosphatidylinositol 4-phosphate 5-kinase type-1 gamma OS=Homo sapiens OX=9606 GN=PIP5K1C PE=1 SV=2	PIP5K1C	757089	1234900	947902	2001550	1265000	849775	1389270	1199260	1259840	1156390	1347210	1230820	812629	1000730	1349580	1053910	1074460	1111040	1462170	1269060	1189060	1283560	867214	821335	904222	871478	880278	722729	1249310	957494	1833390	1524000	1538440	951436	969353	1062780	732342	1083060	758675	1505350	1129440	1417560
O60333	Kinesin-like protein KIF1B OS=Homo sapiens OX=9606 GN=KIF1B PE=1 SV=5	KIF1B	468874	372086	540749	528187	951898	653648	423415	382636	389278	721498	378603	405303	379312		506179	733741	552531	419380	506500	501318	558661	540799	474908	599200		390400	359886	402201	407516	505385		673264	437263	393499	548042	567562	484010	579901	493417	488723	579346	442993
O60336	Mitogen-activated protein kinase-binding protein 1 OS=Homo sapiens OX=9606 GN=MAPKBP1 PE=1 SV=4	MAPKBP1		281592			378706	331557	295528	288096	292196					300725				139312		1105710		285571	329836		447722	143369	175381	175004	325367	336918			378410	103615	160407		219623
O60337	E3 ubiquitin-protein ligase MARCHF6 OS=Homo sapiens OX=9606 GN=MARCHF6 PE=1 SV=2	MARCHF6	425771				454371	421921					562515		512964			822459	588741	543164		845480			351154	443810	568626	568733	478784	342499				690125		450195			279084	666547	663909		504213
O60341	Lysine-specific histone demethylase 1A OS=Homo sapiens OX=9606 GN=KDM1A PE=1 SV=2	KDM1A	1560590	1304310	1760810	849841	1014090	1714990	1149010	1514820	1446090	1056400	1544380	1478620	1574420	1376910	1326700	645020	1425230	1475570	1256310	984614	1155480	1762330	1200270	1349990	1133670	1631240	1632470	1418180	1323580	1601370	1191550	1931390	1322640	1915970	1210080	428047	1831180	1294900	1896170	1088790	1691290	1621720
O60343	TBC1 domain family member 4 OS=Homo sapiens OX=9606 GN=TBC1D4 PE=1 SV=2	TBC1D4	14471800	10765400	9237480	6410750	6692210	8951010	8314220	8179080	11252100	9899720	7768060	8377240	10192900	10375300	8451770	13217700	6751520	6197760	5003670	19784700	11132300	5864260	14241100	7876410	9415610	6651760	4707360	4898170	8596880	10964200	6988260	4666520	7068770	3934410	5641100		8174010	10619100	8666110	8064390	6093410	8123010
O60353	Frizzled-6 OS=Homo sapiens OX=9606 GN=FZD6 PE=1 SV=2	FZD6	2323690	3986470										3429360		3632840			1820060	3624490				2956280			1103280	3712640	3018690			3751470	2847280	2340480		3597830			2177940				3165720	3880610
O60437	Periplakin OS=Homo sapiens OX=9606 GN=PPL PE=1 SV=4	PPL	160123000	147912000	83868500	74298600	41009300	72992400	173770000	149540000	178999000	118489000	146928000	166196000	164210000	178058000	128814000	151768000	69362300	131046000	127412000	53686900	64148400	138226000	70750900	196827000	166423000	159632000	44650600	139493000	221980000	68404600	171896000	72273200	108395000	84513600	40084900	77898100	81599800	131799000	91591700	105771000	84429000	194767000
O60443	Gasdermin-E OS=Homo sapiens OX=9606 GN=GSDME PE=1 SV=2	GSDME	1223610	907222	1393530	1690690	2269530	1550150	2254370	1374320	1304450	2280240	1252700	1337170	1695750	1105900	2689490	1755600	1118990	768843	2083760	2040080	2312680	979367	2547130	913996	1954300	819892	701042	402336	1341940	1659610	1242240	1630270	1135470	1458320	906587	846990	1219580	1459980	1252190	1329020	1021560	1290420
O60447	Ecotropic viral integration site 5 protein homolog OS=Homo sapiens OX=9606 GN=EVI5 PE=1 SV=3	EVI5	704547		781959	615509	704595	430504	718827	592617			718041	562093		753538	625203		443268	576973	846084	363380	661079		726445	435008	242050	567534	352591	307144	411327	536718			756456	385322			376194	773767	478187	637249	518274	536198
O60449	Lymphocyte antigen 75 OS=Homo sapiens OX=9606 GN=LY75 PE=1 SV=3	LY75		112493	193628			521581	369718	242166	340802		395240	423392	485509	366650	750837		371599	285818				481945	619478	853775	349063				411934			515404	388122	258349	268262		352733	313444		358673		306783
O60462	Neuropilin-2 OS=Homo sapiens OX=9606 GN=NRP2 PE=1 SV=3	NRP2	1986530	3122820	2187750	3295590	5703560	3826100	3703390	2357520	3266640	3629640	2002480	1927110	3166240	1758860	2980970	3707320	4672910	3544430	4308510	5516000	6214110	2660350	4585900	3705100	2558880	2296460	3496200	2768260	3389270	3085930	2812260	5700570	2557150	2212170	4607560	7023280	3839350	5134060	2967870	3400840	2718000	2538890
O60476	Mannosyl-oligosaccharide 1,2-alpha-mannosidase IB OS=Homo sapiens OX=9606 GN=MAN1A2 PE=1 SV=1	MAN1A2	691645	615302	589722	348232	650151	660389	337904	689572	692651	406265	501064	630949	695060	617699	579232	91881.2	727099	945237	372537	691045	561651	594270	533121	691159		947120	765044	856051	494303	676253	296564	381805	680746	738006	821801		836923	555024	568254	419486	569772	554768
O60486	Plexin-C1 OS=Homo sapiens OX=9606 GN=PLXNC1 PE=1 SV=1	PLXNC1	394900	350631	393644	329830	700040	618788	524819	578256	372422	969235	440416	482720	475530	262874	956642	977017	648785	615774	529175	772731	1125700	393994	1071060	544340	598713	524849	308817	446516	715936	495851	459021	539696	346880	537892	732473	245428	595788	779532	545795	567892	468339	338684
O60487	Myelin protein zero-like protein 2 OS=Homo sapiens OX=9606 GN=MPZL2 PE=1 SV=1	MPZL2	836523	1455040	659801			541341	981733	762195	1110970	210365	1604260	1527240	500532	1352710	632802	234210	495648	775263	1313910			1633100	406742	889546	861892	934051		923649	1686500	551830	995129	1332090	1036500	1116520	880261		549452		558776	926744	834333	1087440
O60488	Long-chain-fatty-acid--CoA ligase 4 OS=Homo sapiens OX=9606 GN=ACSL4 PE=1 SV=2	ACSL4	953973	879877	827666	879342	2080280	1690220	1240370	1151090	1190260	553327	1171120	1359310	929881	1137660	1885440	1497430	1354390	810700	1307990	1205910	1262810	885744	1240120	859951	910474	677752	868446	797183	1434090	982741	1261270	1264600	1376040	1129030	1021600	562851	817568	1712870	1163930	1314970	1229470	1090460
O60493	Sorting nexin-3 OS=Homo sapiens OX=9606 GN=SNX3 PE=1 SV=3	SNX3	4843830	6501760	5317240	6442250	8342530	7701820	6222210	8058020	5337880	5383410	6450660	7117350	5135460	6421300	7315570	6577320	4839440	2272380	6867310	7259970	9239310	5251540	9114940	7067720	3744470	2412820	1937870	4009670	6217430	5046830	4833920	4914350	8057840	4183810	3142390	4876300	6689450	6821530	6537580	8293470	4682430	6541850
O60496	Docking protein 2 OS=Homo sapiens OX=9606 GN=DOK2 PE=1 SV=2	DOK2	833479				1042340	669368	822115		397516		620400	612258	414997		1398690		683450						527834		269582					603366			556638	241433	689620			849115	520058	728002		567025
O60499	Syntaxin-10 OS=Homo sapiens OX=9606 GN=STX10 PE=1 SV=1	STX10	680060	789182	478944			898167	644497	568664	596191		608330		636045	500844	684416	419320	813492	847087				644690	820295	699241		753369	760534	629107	585299	498051	529971	673845	659369	561994	1009940		547765	607543	476977		634750	522610
O60502	Protein O-GlcNAcase OS=Homo sapiens OX=9606 GN=OGA PE=1 SV=2	OGA	1977450	2228550	2221700	2028390	1663290	2101680	1710610	1976130	2309780	2003580	2375200	2428580	2666070	2398200	2174690	1750290	1832250	1219510	2002900	1504830	2026620	2446950	2433820	1915800	2077900	1126750	1698480	1131140	1874740	1996620	1811640	2104740	2114060	2124460	1221180	1795140	1547840	2017310	2071320	2023430	2001460	2358850
O60504	Vinexin OS=Homo sapiens OX=9606 GN=SORBS3 PE=1 SV=2	SORBS3	2613900	3942120	3113010	4630940	3268060	2657320	7934860	5521090	4157090	4294570	5711390	4579580	3536140	3692170	4415540	5131320	3736060	6771240	5682570	4476930	7587860	4486450	4625000	4757070	2778340	5771370	3571640	4336010	5064570	4369780	4723920	4357980	4372810	4419490	6797400	3323750	2602930	3788150	6621160	5183340	7196870	4668910
O60506	Heterogeneous nuclear ribonucleoprotein Q OS=Homo sapiens OX=9606 GN=SYNCRIP PE=1 SV=2	SYNCRIP	19198100	15615800	14632900	12841400	17167900	23914400	11835400	15755800	15957000	15183800	19114200	19290300	17374600	17081900	19164600	11379500	19280700	13685900	10098600	14126200	16864500	21084800	14968900	16967300	6081610	15611500	14258300	15624700	14542500	13972900	11965200	13784300	20429200	18782600	15452600	8408530	19029800	13362800	18667400	16377600	16649000	14481700
O60507	Protein-tyrosine sulfotransferase 1 OS=Homo sapiens OX=9606 GN=TPST1 PE=1 SV=1	TPST1		523046		211242				119847			353307		268525				256101	417370		348894			554747				92595.6			181743			538373	131889	672755		297343		388347		185921
O60508	Pre-mRNA-processing factor 17 OS=Homo sapiens OX=9606 GN=CDC40 PE=1 SV=1	CDC40	1004200	899314	857857	876689	993843	1031770	668119	737741	688358		909326	907579	673103	757514	823786	719543	887150	886690	556276	887490	829920	1162580	765002	895913	503210	965278	1201950	1339050	838164	698981	760488	777528	807974	942834	822870		985798	865783	1058620	758795	1041480	843485
O60512	Beta-1,4-galactosyltransferase 3 OS=Homo sapiens OX=9606 GN=B4GALT3 PE=1 SV=2	B4GALT3	176592		166302			257255		323550					130065				203810	210259				105615				233918	217339			59646.5			742682	236131	137494		286797				136449
O60513	Beta-1,4-galactosyltransferase 4 OS=Homo sapiens OX=9606 GN=B4GALT4 PE=1 SV=1	B4GALT4	125873	122980	188061			137591	155599	277682	140471		100322	217099	213661				222145	372741			318761	290297	127362	647054		419545	272619	450733	469345	83189.4		354351	256771	138966	300081		560150	346013		247709	334768	148785
O60524	Ribosome quality control complex subunit NEMF OS=Homo sapiens OX=9606 GN=NEMF PE=1 SV=4	NEMF	1310570	1317820	1465060	1119990	1144810	1102450	1099070	1449230	1347750	1026790	1212970	1315660	1565220	1140960	1347490	899065	1753340	1191380	1281780	796842	1149230	1146370	1203830	1307880	1415970	1149250	1093250	1205510	1233970	1449190	937314	1499200	1410290	1166440	924328	656631	1162790	1422840	1190380	1034320	1099580	1219010
O60547	GDP-mannose 4,6 dehydratase OS=Homo sapiens OX=9606 GN=GMDS PE=1 SV=1	GMDS	20517700	5213010	9047110	2222150	2421680	6535160	2008110	4334710	10113700	3824680	4088570	4112150	49987100	5125400	5043090	1905930	2906870	14425300	2621960	2380690	3074380	3953260	8772350	11972000	1180810	13960100	1407450	1532640	2503630	4498280	3074250	2488960	4789920	3994510	2711850	679574	4966580	4969860	3482530	3781950	3585890	3000010
O60551	Glycylpeptide N-tetradecanoyltransferase 2 OS=Homo sapiens OX=9606 GN=NMT2 PE=1 SV=1	NMT2	643236	770350	620265	730523	616149	513166	761254	698723	718326	611101	764113	766649	564429	633328	721404	728243	463116	478263	896397	780403	666671	749290	619736	623092	674538	434347	469462	483265	701462	510884	702779	680146	764886	594877	545284	658285	504006	662493	618371	779061	626831	808760
O60565	Gremlin-1 OS=Homo sapiens OX=9606 GN=GREM1 PE=1 SV=1	GREM1	510634				1093720	376569	5631240		820058	4064920			1545390		584067	1455260	9856050	8727540	1852380	4743060	5976530	520202	10485200	3475530	2153530	5697620	3286310	2940700	2504490	2137520	2784080	2877920		2510990	9660220		654252	664159	1703640	1061480	3087070	397292
O60568	Multifunctional procollagen lysine hydroxylase and glycosyltransferase LH3 OS=Homo sapiens OX=9606 GN=PLOD3 PE=1 SV=1	PLOD3	2198200	1905900	3202750	2099230	4978820	4046870	2577270	3076940	2902070	1805950	2351750	2464940	3436710	2461340	4019200	1761710	6822840	3787330	2862730	3933110	4574510	3554600	5500830	2413300	1727060	3404440	3859970	4447390	1944260	1964690	1358970	3086210	3027490	3353930	5734750	2014880	6271920	3380520	3220330	3088890	2834310	1961410
O60573	Eukaryotic translation initiation factor 4E type 2 OS=Homo sapiens OX=9606 GN=EIF4E2 PE=1 SV=1	EIF4E2	936241	597226	641029	446675	316041	837269	397509	659173	741365	1027990	715517	613924	805618	548678	532322		879228	652749	581741	214431	471093	897365	779753	621262		715862	744081	669798	104657	581260		98582.7	646774	754994	684335		851214	422994	733351	493577	750943	614992
O60583	Cyclin-T2 OS=Homo sapiens OX=9606 GN=CCNT2 PE=1 SV=2	CCNT2	486501		406055					233239		235379	664030	461565	268732	799862	256932			426150		146339		462450				271254	185696	221072					365033	393039	525962		186435	205703			538483
O60603	Toll-like receptor 2 OS=Homo sapiens OX=9606 GN=TLR2 PE=1 SV=1	TLR2		227746	204191		740060	504402	245161	315468	198427		244102	170711	258362	347973	384513		419842	141910			544423		395725				177487	197832				498184	167442	228252	508933		213160	404765	310775	232995	315938	270378
O60610	Protein diaphanous homolog 1 OS=Homo sapiens OX=9606 GN=DIAPH1 PE=1 SV=2	DIAPH1	4093920	1902190	3244940	1253070	2983090	3387290	2501920	3514560	2511050	3197290	2556410	2714970	2592630	2414340	4746360	2472590	3146100	1624060	1585070	2916600	2816930	2688590	3261870	3651290	2406650	1806860	2079120	2041580	2739700	2835600	2069280	5285320	2114450	2281350	1350590	1375260	3122480	3739640	2416590	2741140	2120960	2140830
O60613	Selenoprotein F OS=Homo sapiens OX=9606 GN=SELENOF PE=1 SV=4	SELENOF	665720	688493	426004	314062	349559	717819	365623	713437	498110	300749	782784	693379	541219	492853	615453	200434	408255	513734	610935	324852	333836	538120	403367	710674		119029	319850	745063	486209	451244	233881	500733	900574	503423	486903	139921	615289	312958	715603	657024	584933	508071
O60635	Tetraspanin-1 OS=Homo sapiens OX=9606 GN=TSPAN1 PE=1 SV=2	TSPAN1	625683	420594	476698			408614			627887		531695		487461	755938	375918	199865		501591				331108				531068		259423						411562	228141		573204		146436	403517	299476	258084
O60636	Tetraspanin-2 OS=Homo sapiens OX=9606 GN=TSPAN2 PE=1 SV=2	TSPAN2	308561	414140	316242	617406	486047	288012	358865	195578	365878		292319	248615	267413	181909	169144	341141	335842	460957	626916	419650	459899	320063	314656	365319	435066	463808	402009	224081	457645	393485	540172	867627	307730	306884	633391	967149	264842	436534	376120	371829	347183	259292
O60641	Clathrin coat assembly protein AP180 OS=Homo sapiens OX=9606 GN=SNAP91 PE=1 SV=2	SNAP91		218737	254117																			231051						129731	99359.3		274554								580689
O60645	Exocyst complex component 3 OS=Homo sapiens OX=9606 GN=EXOC3 PE=1 SV=3	EXOC3	1542140	1491340	1415820	1211400	1276590	1217960	1395490	1472030	1456290	1253820	1506590	1393980	1394270	1704860	1504450	1244250	1027100	1418380	1511790	1426950	1528830	1297120	1349020	1540650	1245220	1358740	919843	1038840	1276380	1410440	1610350	1321730	1343830	1368140	1153060	1135020	1279140	1422780	1301850	1294450	1448430	1358680
O60662	Kelch-like protein 41 OS=Homo sapiens OX=9606 GN=KLHL41 PE=1 SV=2	KLHL41		1897640		18564000	10570100	39597400			7182650	244428000	254988		3423540			104302000	149012			20690900				336724								617732				21776200	589474			544783	240518
O60664	Perilipin-3 OS=Homo sapiens OX=9606 GN=PLIN3 PE=1 SV=3	PLIN3	8081360	8392810	9128590	5938200	7508430	7921400	7037560	8213540	8219910	11351600	8417130	7706140	9814930	8669450	9169950	9172980	3957180	3042320	7689510	8053000	8589570	7003970	9838660	6187990	8687450	3696170	2153670	3345110	7369870	5681310	8388040	7687300	7806460	5201440	2909860	5390880	7659630	8770190	6349840	7986130	6813800	7456770
O60669	Monocarboxylate transporter 2 OS=Homo sapiens OX=9606 GN=SLC16A7 PE=1 SV=2	SLC16A7			546764				973314											346632	313863					208901		244006		107285				856948			406118				392601
O60671	Cell cycle checkpoint protein RAD1 OS=Homo sapiens OX=9606 GN=RAD1 PE=1 SV=1	RAD1	309912	250868	217822	184756			100825	179451	244861		129177		273414	119205	251229		302227	216588				298139				169891	235485	152664	138034			160154	242744	332824	109153		329487				175257	140006
O60674	Tyrosine-protein kinase JAK2 OS=Homo sapiens OX=9606 GN=JAK2 PE=1 SV=2	JAK2	286531		419069		417883	499126		535315	253406		482914	574128	471139		768813		607728	532317	320937		498172	267826	1038360	510807		362234	488372	619533		399013			368583	309464	319129		437735	511399	456881	532052	387345	433174
O60678	Protein arginine N-methyltransferase 3 OS=Homo sapiens OX=9606 GN=PRMT3 PE=1 SV=4	PRMT3	614762		611049		326010	477695	143580	572756	536936	507047	554406	582704	553502	424714	609231		425207	168551	375782		530321	489492	365088	669416	328626	243749	330903	101177	327306	123612		337498	438329	439642	163983		709998	332324	712883	430170	325351	310030
O60683	Peroxisome biogenesis factor 10 OS=Homo sapiens OX=9606 GN=PEX10 PE=1 SV=1	PEX10	346881		502267			409156			452530	785492	391529	445804	446258	370223				325072	541625		470376	370696				370525	299403	398886					354377	478238	441739		337733		354024		372982
O60684	Importin subunit alpha-7 OS=Homo sapiens OX=9606 GN=KPNA6 PE=1 SV=1	KPNA6	3908150	4009780	4637100	4051850	3844350	3625410	3277040	4689890	4170570	3776960	3684520	3820450	3692150	3978200	4529970	3247110	3433330	2936800	4462940	3677700	3449830	3879840	3554420	3741960	2538040	3097310	3878570	2553620	4219370	4512390	3924300	4963750	4364190	2996130	2581740	3279350	4174820	4764590	4100640	4282220	3658780	4665010
O60687	Sushi repeat-containing protein SRPX2 OS=Homo sapiens OX=9606 GN=SRPX2 PE=1 SV=1	SRPX2	322494		246599	428673	1311410	823477	1188480	270814		1602410			605818			1062360	1247930	2545540	1195840	2574560	2781470	312099	2695000	740038		1869930	3563530	2445440	550003	574416	884128	3050820		837799	5791650	902197	4037970	356923	1337000	636830	1189330
O60701	UDP-glucose 6-dehydrogenase OS=Homo sapiens OX=9606 GN=UGDH PE=1 SV=1	UGDH	21784300	14275000	26305700	4311570	9826830	18380000	8499650	19753100	9051620	6397470	11607900	12168300	14387100	17472100	8894930	4936640	23322100	2836790	8053960	7771200	7759130	29045900	11960400	18127700	5745620	3237410	4382550	18736300	11735000	20993400	6967260	4828300	12387300	19068500	2966010	2826160	28068500	21141000	19404700	9916250	24648000	7455270
O60706	ATP-binding cassette sub-family C member 9 OS=Homo sapiens OX=9606 GN=ABCC9 PE=1 SV=2	ABCC9	274243	517274		555143	498702	731011	867101		214663	780161	486793	560182	435816	1181050	564500	712593	509617	696053				535822	466068	1346790		697702	492624	585133	698867			424907	535585	633285	639202		193413	414629	709591	582031	693341	491125
O60711	Leupaxin OS=Homo sapiens OX=9606 GN=LPXN PE=1 SV=1	LPXN	1700490	802831	1409580	639111	1396150	1426450	1107440	2102870	1382390	718968	1691280	1463960	1077130	667864	5094890		3507080	804305	1229320	1456730	2284730	1082900	2734520	1920560		707333		758661	1109340	1363540	1063040	1184130	1850790	1430870	1119330		1019880	1714720	1514460	2170950	1130290	1202010
O60716	Catenin delta-1 OS=Homo sapiens OX=9606 GN=CTNND1 PE=1 SV=1	CTNND1	8122540	7456850	7320710	3178400	3512120	5943640	5381070	6063830	6932140	3272340	7318050	7112060	7211230	6524690	5236340	3119650	6249190	9263900	6912130	3767910	4960530	8035420	5242650	8606990	5538290	10290200	7673020	9339810	6802540	7580950	5747250	5097390	6492180	8190260	6237180	2473940	7677030	5949150	6598420	5103410	6993530	7261540
O60749	Sorting nexin-2 OS=Homo sapiens OX=9606 GN=SNX2 PE=1 SV=2	SNX2	12649400	12691300	11829100	14614900	15048000	13375200	15058200	16692300	12219900	12663200	13447300	13035400	12524300	12315200	19788800	13761700	10854500	6589560	13082900	18858700	18033200	12322500	18098600	15133200	11671700	6237640	5126500	5945110	16180400	12796900	13724600	14484100	13802300	9057270	6275650	9956790	10592700	16192300	12246700	16059400	11340800	12471900
O60760	Hematopoietic prostaglandin D synthase OS=Homo sapiens OX=9606 GN=HPGDS PE=1 SV=3	HPGDS	983203	1493830	1690000	2612570	2162970	2356260	2835590	5072870	2545520	1673200	3580610	3758130	1312480	1950850	2565070	3427710	449761	826085	1734400	4703870	1747520	1196480	2211170	2835260	2966080	667164	838250	644066	2605420	1311330	1716980	1617250	2197480	2821510	2047280	3004930	938323	3150590	1072780	2832880	883151	1554660
O60762	Dolichol-phosphate mannosyltransferase subunit 1 OS=Homo sapiens OX=9606 GN=DPM1 PE=1 SV=1	DPM1	4237840	3897620	4559300	3110850	3370380	4352350	3277080	4119900	3615490	2904780	4243870	4326570	3763770	3536110	3989740	2459550	4785000	5353320	3298230	3580690	3918470	4257520	3771840	4719360	1646900	5407030	8972070	6667450	2836040	3185590	2485170	2489230	4390090	4815280	5451230	2084670	4941560	3265520	5106700	3782990	4708760	3658960
O60763	General vesicular transport factor p115 OS=Homo sapiens OX=9606 GN=USO1 PE=1 SV=2	USO1	9021520	6497600	8805180	4275280	5995660	7129010	4250300	5861080	7150860	7235970	5752060	5928980	7889010	7119870	5930030	5150470	6431110	3900770	5126130	5397770	5263520	6346820	6339230	6580790	5656350	4251680	3277710	6422480	4973300	6164370	4272890	4179600	6563030	7184890	3457870	2155220	9889780	6188030	5487490	4768070	4636820	4678820
O60783	28S ribosomal protein S14, mitochondrial OS=Homo sapiens OX=9606 GN=MRPS14 PE=1 SV=1	MRPS14	428048	354000				376708			115253		336615	255719	403605		146969		533849	471225				536454	307389	574382		645399	249555	432217					398375	653115	492501		740217		1022700		421520
O60784	Target of Myb1 membrane trafficking protein OS=Homo sapiens OX=9606 GN=TOM1 PE=1 SV=2	TOM1	4487220	4103610	3826000	3049290	3826390	4953880	2917530	3749500	4322050	6921730	3601960	3348650	4648400	4527940	4004530	5031940	3106580	3768650	3219590	3857710	4036110	4064280	5778790	3046970	3065630	3949160	2049900	4024160	2479830	3105340	3363310	2315620	3407620	3232560	3548740	2320190	3787430	3614820	3356660	3578790	3178360	3415250
O60825	6-phosphofructo-2-kinase/fructose-2,6-bisphosphatase 2 OS=Homo sapiens OX=9606 GN=PFKFB2 PE=1 SV=2	PFKFB2	3288920	2851050	2619720	1165910	2668480	3592400	1514300	2136370	2554390	4085340	2506860	2740660	3597680	2978780	2704460	3004120	2289920	3048760	2230210	1665590	2473740	1448880	4507380	5878330	3269690	2975510	1336480	1709040	1833210	2289510	2208730	2703580	2529510	3673240	1591820	1294780	2895270	2486020	1785860	1808540	1713580	1893440
O60826	Coiled-coil domain-containing protein 22 OS=Homo sapiens OX=9606 GN=CCDC22 PE=1 SV=1	CCDC22	2680600	2439940	2656950	2331280	2719300	2800870	2572510	3111460	2462410	2280860	2874050	2749550	2804610	2613610	3201540	2264510	2340340	1700280	2986810	2887130	3050680	2286570	2913530	3481270	2351860	1735070	1477950	1740900	2779900	2573670	2549130	2453470	3072080	2633830	1716570	2717070	2243750	2607810	2617880	2715060	2295630	2686490
O60828	Polyglutamine-binding protein 1 OS=Homo sapiens OX=9606 GN=PQBP1 PE=1 SV=1	PQBP1	1788500	1370690	1545990	1671850	468873	1444750	1419820	1609190	1612890	1989250	2073240	1063190	2015640	1668860	2254980	1090360	2981450	1984800	3220900	1667430	1207640	3138130	1967930	1905500	2003720	1983730	2593100	2877320	1662920	2374560	3948530	3080960	2493150	2632800	1930240	1605570	2971810	1749100	2442410	1788520	3050830	2682930
O60829	P antigen family member 4 OS=Homo sapiens OX=9606 GN=PAGE4 PE=1 SV=1	PAGE4	1152840	2675890	1805220	8133580	664559	919322	1215240	3937840	3490550	2663070	5005370	3625710	762565	6744330	2105880	3311010		51088.8	2954020	1560400	413981	1248460	173743		3679810	90359.2			164237	1237680	3180450	123396	4334600	223538		313361		80637.5	371115	2740050	536989	4628460
O60831	PRA1 family protein 2 OS=Homo sapiens OX=9606 GN=PRAF2 PE=1 SV=1	PRAF2	2644550	4321980	4381050	8457630	6763280	4684760	7312390	6113120	5033810	4913030	5529750	5223170	4472560	5216540	5917490	4866410	4815320	5535400	7286980	6517430	7931140	4235400	4402510	3700320	3736330	4798600	6896420	6126650	5625160	5372020	5616190	6709290	6310640	3859690	6584700	4405140	4192460	5497870	5177620	5640500	4695180	6356640
O60832	H/ACA ribonucleoprotein complex subunit DKC1 OS=Homo sapiens OX=9606 GN=DKC1 PE=1 SV=3	DKC1	6907080	2847790	6633430	1615830	2578640	6145210	2719790	4628580	4000280	2041440	3587760	3516260	6939330	3064400	4658520	1492790	8096000	7473140	2137040	2140600	3429970	6438350	3532610	3440300	2075520	7259890	15298200	8341760	3234940	6932600	2375590	2601200	3023830	9495060	6274080	661206	8135990	4007060	4556590	2914990	8533440	4167100
O60840	Voltage-dependent L-type calcium channel subunit alpha-1F OS=Homo sapiens OX=9606 GN=CACNA1F PE=1 SV=2	CACNA1F	553768	927797	707928	1130160	833063	377641	1381240	577598	833454	513073	768985	565226	678355	637747	683663	649638	480839	1013080	2227220	665826	909528	940995	702566	673843	1866360	781606	909132	497332	804805	987771	1749410	1406590	757534	699949	995180	889150	527333	639019	893354	794409	895693	614802
O60841	Eukaryotic translation initiation factor 5B OS=Homo sapiens OX=9606 GN=EIF5B PE=1 SV=4	EIF5B	7381110	5145910	6807720	3736340	5301170	5861730	4478770	5116890	6306640	6919390	5451470	5356030	7033350	5901260	5883100	5491360	7582000	6597970	4658900	4855000	5262030	5597870	6071410	5537080	5434360	5784330	4817340	5785160	4107590	5474990	4692840	5077080	6021950	6002370	5175940	2878220	5175690	5364070	5646050	4222470	5281270	4925600
O60844	Zymogen granule membrane protein 16 OS=Homo sapiens OX=9606 GN=ZG16 PE=1 SV=3	ZG16																					5588520	2533350	9026930	33450100													1421170		3217480
O60861	Growth arrest-specific protein 7 OS=Homo sapiens OX=9606 GN=GAS7 PE=1 SV=3	GAS7	285895	234318	257719		594026	340611	382198	369728	293440	317061	273764	344389	312314	323997	411335	530481	308730	341365	373483		830825	354292	443063	614180	595263	357063	279998	283867	563944	496408	649095	588289	328227	314198	308794	743327	292067	399087	416611	283215	302356	376039
O60869	Endothelial differentiation-related factor 1 OS=Homo sapiens OX=9606 GN=EDF1 PE=1 SV=1	EDF1	5249150	4683470	6434020	4726170	2715650	4034040	3453130	4501450	4634160	4928240	4911370	4262450	5841740	4815720	4892420	4177420	7239430	3355300	5187950	3641760	5103230	7196350	4664270	5267300	4754390	2935350	4641360	4577090	3800830	6186780	4767340	6134770	5743290	5606480	2542370	2086130	7910460	4984860	5749280	4143230	5590380	5052780
O60870	DNA/RNA-binding protein KIN17 OS=Homo sapiens OX=9606 GN=KIN PE=1 SV=2	KIN	280501	148769	268183	109325	146987	240432	251539	240142	213250	106130	275540	207602	245085	206921	298260	71246.2	392087	263872	174185	212232	301149	345274	225771	280319	164704	324635	467450	306533	281219	245791	156054	199749	203232	375255	294312		324656	302641	327826	174695	300464	298303
O60879	Protein diaphanous homolog 2 OS=Homo sapiens OX=9606 GN=DIAPH2 PE=1 SV=1	DIAPH2	1603930	2346980	2510250	3233730	2254130	2427170	3344720	2614320	2266640	1893300	2601390	2387300	1953110	2567040	2632180	2027160	1400720	1135610	3641190	2182040	2207540	3298790	1813950	2653450	2999610	1210210	1337490	974881	2476130	2548650	3038840	2309280	3025460	1771490	930071	2124640	1769530	2694910	2446120	2679550	1956710	3282540
O60884	DnaJ homolog subfamily A member 2 OS=Homo sapiens OX=9606 GN=DNAJA2 PE=1 SV=1	DNAJA2	6204380	6614830	7829600	7156120	6373200	6893230	6161840	5449230	7071060	8675210	6961010	6481200	5357990	6865370	6826060	7923040	5416520	4871800	7966520	5433420	6125400	6774570	5133240	5428140	5301000	4435520	4232340	4754160	6356540	6395230	6506490	5278230	6573300	5858070	3901200	6202880	5709640	6565260	5385720	6888130	5922740	7092650
O60885	Bromodomain-containing protein 4 OS=Homo sapiens OX=9606 GN=BRD4 PE=1 SV=2	BRD4	1188110	1295650	1304670	1089370	948510	1070070	1485340	1679120	1291540	813221	1796680	1593910	1151610	1458070	1779200	1113760	1630100	1733960	1069020	1180160	1616760	1597110	1302580	1523640	920603	1668700	1575270	1566670	2060230	1550770	1121060	1469970	1461010	1554020	1342780	577028	1258700	1577310	1783360	1426770	1866700	1822620
O60888	Protein CutA OS=Homo sapiens OX=9606 GN=CUTA PE=1 SV=2	CUTA	2269340	2619480	3065550	1928220	1568950	1648390	2532850	2649300	2497090	2323440	2352940	2378130	2442270	3440790	2186270	2106060	2025710	976447	2642090	2140690	2569660	2165210	2519550	2036470	1705010	995404	934223	1397310	2453290	2687500	3015130	3020420	1884560	1705550	1054230	1338540	2308620	2650890	1172000	2431410	1961040	2359970
O60890	Oligophrenin-1 OS=Homo sapiens OX=9606 GN=OPHN1 PE=1 SV=1	OPHN1	1013030	1807640	836090	1216210	1057610	772340	1070580	792022	1316940	1096880	962585	840442	576894	1106670	990306	1296950	630722	787035	1081560	926810	901367	1014100	602083	726746	677747	802374	543856	480010	919639	975718	1487520	882074	1247340	698401	471764	883793	847115	1033770	859342	1125800	815332	1184940
O60906	Sphingomyelin phosphodiesterase 2 OS=Homo sapiens OX=9606 GN=SMPD2 PE=1 SV=2	SMPD2	1526860	1720830	893855	978261	902125	1628530		818979	1079630	1417630	1421140	961240	1360350	885520	1324740		1534590	1816940			968472	1436850	1785000	1697530		1565930	1396470	1686090	340907				1753910	1433580	1585990		1497320	522112	1323170	1480720	1663370
O60907	F-box-like/WD repeat-containing protein TBL1X OS=Homo sapiens OX=9606 GN=TBL1X PE=1 SV=3	TBL1X	819790	1316810	1050980	1779930	887985	941528	1122540	1472330	1266600		1599720	1705560	928049	1607110	1169950	595027	990316	636268	1517990	1038270	908711	1326820			496012	743617	681389	652018	1656200	869297	1479240	1673370	1815250	828499		1188090		1241440	1162250	1595710	1052870	1911310
O60921	Checkpoint protein HUS1 OS=Homo sapiens OX=9606 GN=HUS1 PE=1 SV=1	HUS1	726654	988180	622675			458659	464600	579398	552673		468415	532499	687918	602428	547221		698370				486439	634252	588703		478923		781341	552013	326585	391859	332380	623347	574287	664345		358915	845969	529611	482985	398812	387614	489784
O60927	E3 ubiquitin-protein ligase PPP1R11 OS=Homo sapiens OX=9606 GN=PPP1R11 PE=1 SV=1	PPP1R11	194737	204107	246922	311259	152379	176985	158788	225216	174766	184441	299472	331969	338628	371447	293154	182913	166637	86800.1	174439			220361			251862	96330.5			177007	135120	266293	148553	192226	93504.9			144561	228752	202691	247716	212663	412161
O60934	Nibrin OS=Homo sapiens OX=9606 GN=NBN PE=1 SV=1	NBN	1987560	1604330	2037770	1226450	1562760	1847700	1543340	1703940	1760680	882530	1889460	1686160	2368830	1711990	2184930	1171680	2495970	1868330	1603930	1417060	1929560	2719080	1343660	1616630	1123740	1906490	1573510	2648800	1637800	2015430	1322740	1617720	1662400	2650820	1372630	1057260	1887420	1672810	2356730	1481670	2861870	1714390
O60936	Nucleolar protein 3 OS=Homo sapiens OX=9606 GN=NOL3 PE=1 SV=2	NOL3	1774820	3758670	3151620	3219450	1407110	2117240	1633070	1816770	2808500	5938130	3186000	3210590	1342390	4162930	1494120	4459640	896892	713019	2820330	1638140	1372600	2202180	1344420	1334640	2610810	645846	474776	1027060	1738420	2089770	2749340	1390040	2468050	698455	386261	2053140	1598270	2769060	1306050	2467770	1433050	2820420
O60938	Keratocan OS=Homo sapiens OX=9606 GN=KERA PE=1 SV=1	KERA				673728												1033840			163925	850782	259795		1060860													488697	625832
O60941	Dystrobrevin beta OS=Homo sapiens OX=9606 GN=DTNB PE=1 SV=1	DTNB	1297890	1373290	984309	501891	521799	750731	895213	1001840	1117380	762110	1122860	1060860	813163	1310850	854220	699626	588560	1165260	901322	580683	810531	1184470	634477	443781	650659	1377200	1002960	1377940	1141340	998403	1249190	555359	1033090	1343010	1087740		726746	760591	1405890	686819	1131390	1396330
O60942	mRNA-capping enzyme OS=Homo sapiens OX=9606 GN=RNGTT PE=1 SV=1	RNGTT	234842	72897.9	169606	97450.9	292145	267605	203758	191874	235424		189778	162933	183494		197164		180228	183641	146516	221630	210652	69238.7		206805		177571	128977	76753.1	129400	135225		297800	235161	233073	137478		180947		280036		145238	198636
O75023	Leukocyte immunoglobulin-like receptor subfamily B member 5 OS=Homo sapiens OX=9606 GN=LILRB5 PE=1 SV=2	LILRB5	403239				1027750	743032				827425	529152		497055		734578		679565	565648		1750880	583195	593070	1307930	1511870			816297	493888						550610	699394	602119	804367	783562	782645		862212
O75027	Iron-sulfur clusters transporter ABCB7, mitochondrial OS=Homo sapiens OX=9606 GN=ABCB7 PE=1 SV=2	ABCB7	1499660	1495200	1764230	1376540	1300570	2115830	1557110	1396880	1229130	2011930	1728180	1737750	2881260	1420400	1918280	1645450	2157170	2822250	1750760	1747140	1772130	2036810	1895370	2551980	1621280	3034840	3510280	2202470	1703970	2237900	1092400	1393670	1758360	2305700	2792740	934105	2071120	1740610	2633670	1514800	1433650	1755020
O75044	SLIT-ROBO Rho GTPase-activating protein 2 OS=Homo sapiens OX=9606 GN=SRGAP2 PE=1 SV=3	SRGAP2	284239	228822	284588	254592	297431	283959	387797	340771	289709		303587	323632	276734	345760	448000		440040	337417	363480	547509	572022	316856	390297	395783	450689	229913	258728	267994	403075	395515	334955	412001	325192	260926	358648	324045	315501	322219	383717	306453	356357	294357
O75051	Plexin-A2 OS=Homo sapiens OX=9606 GN=PLXNA2 PE=1 SV=4	PLXNA2	263166	219972	101890	324469		301848	169452	79454.2	164812	189189	226856	231992	59752.8	241358	163063	304106	264856	122040		247097		197132	240180	577592	221102	175540	210735	56836.4	138016		191831	240773	262691	86804.2	105305	218051	243757		141476	207522	188796	277624
O75052	Carboxyl-terminal PDZ ligand of neuronal nitric oxide synthase protein OS=Homo sapiens OX=9606 GN=NOS1AP PE=1 SV=3	NOS1AP						64676.2																69519.6				32561.7	197183	239495	86811			83177.2	36969.9	115550	124439		128078				102642
O75054	Immunoglobulin superfamily member 3 OS=Homo sapiens OX=9606 GN=IGSF3 PE=2 SV=3	IGSF3	103952	144730	148059		284054		70995	47757.4	121759		193946	143702	178460	154908			307087	77682.4				204595		200680		94252.2	166528	163140		177955			207697	126374	71146.2	115849		334747	146538		147713	237202
O75056	Syndecan-3 OS=Homo sapiens OX=9606 GN=SDC3 PE=1 SV=2	SDC3	85850.6	133291	144762	220391	90735.7		276476	236485	168505		203719	117586	113965	75193.4	269314	61458.1	79552.1	137674	323247			158897			145548	137612	104853	108861	225204	120596	235984	207184	181621	167597	258084			137134	161049	190303	252662	170387
O75063	Glycosaminoglycan xylosylkinase OS=Homo sapiens OX=9606 GN=FAM20B PE=1 SV=1	FAM20B	521668	409479	252328	394511		424574	262737	343668	380975		372763	346894	318589	311682	399215		409766	500171	232222	643343	636333	477093	500553	375741	328568	526516	540661	742194	384535	424111	426753	357616	388653	554504	592913		583504	398333	640681	108738	649100	388143
O75083	WD repeat-containing protein 1 OS=Homo sapiens OX=9606 GN=WDR1 PE=1 SV=4	WDR1	31919200	52861300	31300600	51226600	44915200	28701200	39027500	27898200	33964900	37382000	38359400	35906400	31459200	28752000	40188800	34206000	24858700	13092000	61478700	34923000	37292500	35160400	43809700	35731700	27108400	12738400	10979100	8821550	36357300	27088100	34560600	46845200	37722900	22450100	12058200	29149600	23116000	32662000	23704100	43385700	24483300	27907300
O75084	Frizzled-7 OS=Homo sapiens OX=9606 GN=FZD7 PE=1 SV=2	FZD7	379225	642883	529825	1316990	646788	479323	992780	937086	660519	575131	941226	892506	438753	863285	738902	701638	619529	618653	961181	1197440	1236390	791939	640104	641263	745831	349130	518462	414549	961863	668155	846384	936885	831634	548964	967446	970130	905169	852203	899333	981714	1085950	1635840
O75093	Slit homolog 1 protein OS=Homo sapiens OX=9606 GN=SLIT1 PE=1 SV=4	SLIT1	635989		934608			203823		229550	229437	477968															400255		298864	594282		478530	199405			89717.1			166273	711213
O75094	Slit homolog 3 protein OS=Homo sapiens OX=9606 GN=SLIT3 PE=2 SV=3	SLIT3					381424		243849				63719.2		63841.5			257799		347228						310794		64052.4	737053	346365	242359				156735		258632		913956			203124		152836
O75110	Probable phospholipid-transporting ATPase IIA OS=Homo sapiens OX=9606 GN=ATP9A PE=1 SV=3	ATP9A	2126130	1997380	2331590	1166750	951996	1651430	1358960	1549940	2333950	3033400	1901240	1689300	2204340	3568560	1834050	1161210	1040380	3787280	2001610	823443	1274770	2204600	1359690	1547140	1497190	4209590	1951390	4594210	1272010	1661730	2321010	1190460	1499400	2302600	2418230	681160	2300920	1915820	1829090	2112110	1790550	1648910
O75112	LIM domain-binding protein 3 OS=Homo sapiens OX=9606 GN=LDB3 PE=1 SV=2	LDB3	4645370	21315500	4712430	43572400	13797000	31533200	10759900	6164560	20068200	207203000	12700500	9497550	5930960	7592410	9797300	123052000	3931220	4267230	20112200	16489900	4449160	9689020	2332010	4045650	8486040	3816040	4724810	1453030	11228400	5173750	15602200	11178500	19872100	2809940	4401670	31227300	1377020	11646200	6302780	17806300	5492980	13709700
O75113	NEDD4-binding protein 1 OS=Homo sapiens OX=9606 GN=N4BP1 PE=1 SV=4	N4BP1	641153	561347	579769	466796	474389	495913	508762	528291	512466	417964	531888	529716	483164	615683	677615	584530	461432	277102	528642	592724	509075	428329	463754	629805	536969	295652	210101	315233	648832	681790	514180	498254	552914	346115	277148		373023	617035	381653	566412	440380	583564
O75116	Rho-associated protein kinase 2 OS=Homo sapiens OX=9606 GN=ROCK2 PE=1 SV=4	ROCK2	2014600	2735520	2159280	3489690	3906430	2450340	3922600	2676760	2916790	3656970	2106640	2262590	2115750	2093270	2599470	3735050	1652320	1496380	3762850	3991880	3241050	2266690	2327340	3432380	2748150	1422520	1412500	1255150	3565990	2721500	3460320	3626400	2570830	1774020	1096540	4841490	1408850	3317150	2310940	3282260	2256750	2554260
O75122	CLIP-associating protein 2 OS=Homo sapiens OX=9606 GN=CLASP2 PE=1 SV=3	CLASP2	1245520	1280300	1188200	1243970	1134180	1176080	1170840	1164500	1241540	1289410	1168750	1054550	1063700	1103610	1080540	1404660	1211870	837169	986572	851489	1126120	1202210	1077670	1118450	741205	813925	999049	837825	1162890	1196610	1072930	982463	1318550	1325950	608741	957107	807813	1075850	981949	1093680	1008770	1153010
O75127	Pentatricopeptide repeat-containing protein 1, mitochondrial OS=Homo sapiens OX=9606 GN=PTCD1 PE=1 SV=2	PTCD1	179067	524767	391331						213549		313707		472237		470838		602649	330374			629152	327664		451458	543693	432838	642737	427375		791760				751840	483838		306859		489715		260312
O75128	Protein cordon-bleu OS=Homo sapiens OX=9606 GN=COBL PE=1 SV=2	COBL	1104690	1266410	640385	394589	445627	1861330		631008	896028	2090950	730953	908568	630986	884880	418933	2952350		1025700		822904		968739		836346	767562	994262	795890	646221		629349	1084300		850421	721558			577940	734879	858833	776125	727821	787188
O75129	Astrotactin-2 OS=Homo sapiens OX=9606 GN=ASTN2 PE=1 SV=2	ASTN2	231394	490678	196160						172176		167410			238248				147309		220968						119572	271718	685103		151346		85888.3					275364
O75131	Copine-3 OS=Homo sapiens OX=9606 GN=CPNE3 PE=1 SV=1	CPNE3	7913720	9068140	6937410	8866440	7726600	7358090	8788630	7444050	9661980	7935050	8901270	8553650	7814660	8588710	8329980	6693450	7758470	9842160	10692100	7805320	7524100	10015300	6368160	6946170	5023400	10357900	10656300	11604700	9146420	7412060	8475410	7687200	8476350	9776520	8918810	5526150	7030850	7474590	7692860	8917990	9226360	8544030
O75140	GATOR complex protein DEPDC5 OS=Homo sapiens OX=9606 GN=DEPDC5 PE=1 SV=2	DEPDC5	520442	526966				436629		652216		567594	432374	499147	635441	543655	660858		392640	370801			586633		509783	399653	483774	574622		340799	440880	499228	551424		442463	352506			351147	445551		471351	488507	605558
O75143	Autophagy-related protein 13 OS=Homo sapiens OX=9606 GN=ATG13 PE=1 SV=1	ATG13	206186	236009	188954	137852	259318	193875	80728.2	190849	207532	55263.2	194939	192483	223218	233469	205242	95987.6	144535	121735	138094	125299	159766	144923	170836	119479	268069	120650	76277.2	152209	157911	135212	134516	130928	188966	171122	88386.2	153576	195751	135334	202524	147808	145554	135393
O75144	ICOS ligand OS=Homo sapiens OX=9606 GN=ICOSLG PE=1 SV=2	ICOSLG	285899	363203	567685	483598	310019	283558	702723	660075	423836	405390	367833	474459	473775	462386	401055	517253	343702	368725	510800	792214	1180370	517460	496303	495450	861568	436305	197907	420766	671668	509448	642390	422794	323545	535008	254635	388935	400913	511063	539695	396534	616847	389285
O75146	Huntingtin-interacting protein 1-related protein OS=Homo sapiens OX=9606 GN=HIP1R PE=1 SV=2	HIP1R	3809490	3114270	2785750	2030020		2746690	2018410	2745360	2475180	1058330	2543570	2478620	2006140	2478540	2204860		1915700	2231020	3646220	1481540	3049520	3321900	1935920	3003030	1991370	2343320	1603700	2369620	2739340	2825070	3308630	2744290	2503170	1753480	1320570	1293170	1958540	2206220	3205770	2014010	2276430	2534730
O75147	Obscurin-like protein 1 OS=Homo sapiens OX=9606 GN=OBSL1 PE=1 SV=4	OBSL1	290164	413637	374293	525366	471910	746814	563994	586176	546721	1230650	479446	465747	526322	565620	468316	877572	278033	392064	589290	783090	634517	516185	455781	399891	324476	406463	378955	304622	574386	495954	571752	459055	604961	310644	346489	584098	357673	541515	558636	509048	471137	773036
O75150	E3 ubiquitin-protein ligase BRE1B OS=Homo sapiens OX=9606 GN=RNF40 PE=1 SV=5	RNF40	1039430	1053790	1036440	1268280	2553300	1207090	1005250	1166300	884593		865876	974548	990851	896675	1020220	1583730	1169110	1027430	835949	1270000	1678430	1179830	1110760	916865	986296	925620	986540	881460	1218070	1044840	757633	1044990	841711	1275090	860158	1161160	1233250	1185940	1151990	1153230	1126290	1053420
O75151	Lysine-specific demethylase PHF2 OS=Homo sapiens OX=9606 GN=PHF2 PE=1 SV=4	PHF2	1164730	1259790	1477100	1263570	1580170	1606930	1525540	2004190	1288910	1135900	1407670	1327390	904868	1524690	1195190	1233960	1873380	1647940	1224080	1367080	1643960	1954850	1022330	1387610	1260130	1694030	2482040	2243480	1863390	2040720	1342710	2090680	1339980	1839710	1791170	767536	2005170	1765130	1906880	1173900	2241790	1620570
O75152	Zinc finger CCCH domain-containing protein 11A OS=Homo sapiens OX=9606 GN=ZC3H11A PE=1 SV=3	ZC3H11A	1600070	926524	1615840	510894	962417	1400420	879855	1144210	1012420	675539	1374010	1003040	1658840	1054150	1423210	517997	1575730	1242030	975677	1026190	1004680	1611440	1141510	1121270	1326320	1346280	1928800	2058870	1325220	1664770	930043	916728	1215820	1638970	1041330	558300	1821170	1232760	1680830	959011	1784250	1146830
O75155	Cullin-associated NEDD8-dissociated protein 2 OS=Homo sapiens OX=9606 GN=CAND2 PE=1 SV=3	CAND2	562461	1394780	763562	2852910	1942770	2574750	1720900	1018380	1690120	9253650	1360400	1424640	745797	1379320	1342970	8872430	544580	670687	2014580	2069720	1496450	758969	1325960	1111600	1765350	622818	440422	382895	1575660	914484	3212170	2017830	1471780	341312	765188	3025800	383995	1319660	1034410	1316940	704411	1853300
O75165	DnaJ homolog subfamily C member 13 OS=Homo sapiens OX=9606 GN=DNAJC13 PE=1 SV=5	DNAJC13	3163570	3739340	3450820	3421580	5111660	4283470	3561070	3853420	3967420	3033140	3840200	3939980	3802120	4003710	4454400	2636880	3349040	3526230	3647800	4293440	4075190	3060800	4710510	3759930	2871270	3417250	3187950	3078670	3338520	3436660	3331190	3187020	4105710	3640630	3905120	2130270	2987140	3476820	3112800	3894430	3541130	3612470
O75170	Serine/threonine-protein phosphatase 6 regulatory subunit 2 OS=Homo sapiens OX=9606 GN=PPP6R2 PE=1 SV=2	PPP6R2	1032850	900086	1068790	763371	782100	747982	694396	937320	942835	568259	781433	905404	751592	945241	855724	667496	487299	352998	883892	482358	693200	579176	639257	694446	1051360	448140	382033	517825	706608	892681	829784	638041	705074	865979	277745	763064	427245	930983	636238	662182	545750	823168
O75173	A disintegrin and metalloproteinase with thrombospondin motifs 4 OS=Homo sapiens OX=9606 GN=ADAMTS4 PE=1 SV=3	ADAMTS4					729434	259415	308866										217370		71863.2	619701	434096		366723				160824	69279.1	163063			381745			143308		373369			407415
O75175	CCR4-NOT transcription complex subunit 3 OS=Homo sapiens OX=9606 GN=CNOT3 PE=1 SV=1	CNOT3	1319070	1498600	1433820	937244	1203970	1288660	1807660	1458720	1169580		1335110	1499900	1180010	1732280	1523960	1005460	1441830	819279	1548370	784779	1483530	1375550	1638080	1271140	1128830	1014570	1034740	979865	1509880	1779020	938929	1297290	1500820	1105630	758937		1425710	1227830	1394860	1218160	1056080	1344720
O75179	Ankyrin repeat domain-containing protein 17 OS=Homo sapiens OX=9606 GN=ANKRD17 PE=1 SV=3	ANKRD17	1135890	1012070	1294300	357522	758797	1218350	923013	770396	1065300		847210	708836	1283460	1001210	932342		1139690	914420	952677	757927		1063860	1247070	925363	1349980	1064370	881066	972343	500871	812486	450439	417287	916640	1351190	732065		1127920	840283	1352970	674006	1131160	732555
O75182	Paired amphipathic helix protein Sin3b OS=Homo sapiens OX=9606 GN=SIN3B PE=1 SV=2	SIN3B	311799	243868	295108			329352		189878	317367		327994	268735	295848	199012	293806		318871	287328	250381		1082270	260760	243880	221372		280169	437416	337785	356473	272543	1168870	736868	300933	333404	268279		448189		435160	198983	276769	194653
O75190	DnaJ homolog subfamily B member 6 OS=Homo sapiens OX=9606 GN=DNAJB6 PE=1 SV=2	DNAJB6	1400860	1506160	1258150	1565960	1234610	1519790	1945720	1576180	1682300	1942650	1674340	1467720	1503960	1718450	1543950	1676790	1948180	1696320	1810470	1637720	2314310	1798750	1579440	1682870		1532230	2021070	1278200	1701780	1287600	1299120	1693630	1651720	1547730	1745640	960650	1424170	1331700	1555360	1725560	1951720	1524540
O75191	Xylulose kinase OS=Homo sapiens OX=9606 GN=XYLB PE=1 SV=3	XYLB	1144070	798093	811324	423292	496365	819803	929438	792656	688880		641219	509626	1562240	748982	817013	432491	720189	276601			494409	894621	1122940	977692		411507	549954	259921	951830	557536	722353		488799	783800	231381	705959	1124780	686688	696871	593622	708562	876869
O75192	Peroxisomal membrane protein 11A OS=Homo sapiens OX=9606 GN=PEX11A PE=1 SV=1	PEX11A			657164								326210		244108					468213								526003	479454	491872					353094	663763			1811890				521695
O75208	Ubiquinone biosynthesis protein COQ9, mitochondrial OS=Homo sapiens OX=9606 GN=COQ9 PE=1 SV=1	COQ9	2741300	3579850	2967000	4247870	2758150	4602670	2907410	2013610	2933420	9507220	3009990	2772270	3550820	2495350	3000180	7522890	2307610	2975580	4059100	2992480	2554930	2598960	1697340	5608600	2319910	3118510	3227600	1954520	3546500	2627020	2684090	1584090	3129620	3044820	4383930	5434260	2791680	3186640	2343420	2937200	3238380	3461040
O75223	Gamma-glutamylcyclotransferase OS=Homo sapiens OX=9606 GN=GGCT PE=1 SV=1	GGCT	10086200	5861540	9430540	2992170	4585780	8905030	3437180	6175600	8293640	4632700	5152480	5454440	12081800	7111160	5888770	3579490	2252090	2120880	4554710	3111630	4905650	8840860	8851650	4445670	4176730	2672920	1473500	2148280	4393470	5793840	5320340	4537050	4800020	4375010	1837550	3120980	6931550	6673080	4344860	4979530	2129600	4432740
O75251	NADH dehydrogenase [ubiquinone] iron-sulfur protein 7, mitochondrial OS=Homo sapiens OX=9606 GN=NDUFS7 PE=1 SV=3	NDUFS7	8925210	7683030	8676560	8184390	6431180	7652230	6841240	6734130	7808360	15422700	7159130	7119360	5720170	6483620	7650250	12368400	8021450	12764200	8084930	7567670	8138910	7694610	6220800	14106100	6278340	14909200	10241500	10877000	7521120	9422180	6527600	6407630	7558200	10469600	11634200	7161720	7453120	7197350	10023700	6204450	8211880	7601270
O75298	Reticulon-2 OS=Homo sapiens OX=9606 GN=RTN2 PE=1 SV=1	RTN2	1801090	4411150	2340860	7612550	3618420	9556150	2186970	2237520	3755680	39706700	2924450	2378200	2313080	2909410	2095670	26381600	916579	2715210	3612700	4215410	1513840	1905570	841465	1287910	3712350	2866890	2164020	2439820	1647960	1515000	3315770	3045060	2874120	2221540	1964100	8210190	966038	1519640	1386070	2537070	973220	2547830
O75306	NADH dehydrogenase [ubiquinone] iron-sulfur protein 2, mitochondrial OS=Homo sapiens OX=9606 GN=NDUFS2 PE=1 SV=2	NDUFS2	7215920	6722040	7199730	6503340	5524530	7252180	5696710	5429190	6968490	12595700	6096650	5665920	5606420	5168980	7032710	9199010	7467780	11254800	5942770	5937760	6394240	6790480	5936440	11272800	4612280	13390500	9217050	9432590	7020100	6102420	4317630	4299630	6907050	9779150	9879690	3693880	7558790	6081660	6961900	4632240	6580280	5229890
O75312	Zinc finger protein ZPR1 OS=Homo sapiens OX=9606 GN=ZPR1 PE=1 SV=1	ZPR1	925026	939737	949974	1000620	974412	775531	912508	951112	1032060	590550	901930	1026140	789905	978704	1074070	693527	838938	442269	1118290	642917	991349	964029	1063190	1056870	1115360	522357	274127	415888	1081520	923469	1019670	1153160	1009650	652370	309196	522633	697485	986823	770997	971194	715817	968512
O75317	Ubiquitin carboxyl-terminal hydrolase 12 OS=Homo sapiens OX=9606 GN=USP12 PE=1 SV=2	USP12	436174	572690	447242	400285	366679	514459	460167	620964	663951		456702	559836	524847	833057	500491	332713	506234	612929	659347	482612	531242	570009	435787	689763		680373	586013	724321	669353	471332	283206	376139	567160	717971	710174	226480	518982	529387	574238	505396	675710	465591
O75323	Protein NipSnap homolog 2 OS=Homo sapiens OX=9606 GN=NIPSNAP2 PE=1 SV=1	NIPSNAP2	2835940	3011480	3051150	3669900	2678660	4097190	2370810	2813330	3505080	8677900	2698220	2809760	5232830	2652140	3538550	4287270	2848380	4158400	3962380	1938780	2520820	3333740	2044430	2263840	3311150	3939020	3675880	3121310	2490390	3054610	2177970	1495220	3160680	4026310	3479840	3138400	3543110	2890630	2881290	2860000	3069450	3379540
O75334	Liprin-alpha-2 OS=Homo sapiens OX=9606 GN=PPFIA2 PE=1 SV=2	PPFIA2					7746750		9253920																					9254700		7769060			7873510	9137810	8637680			9105970	9852230		9236060
O75339	Cartilage intermediate layer protein 1 OS=Homo sapiens OX=9606 GN=CILP PE=1 SV=4	CILP	1323010	921390	2091280	1800300	8721330	2207760	1523740	1523500	1620420	3976150	239695		1292370	2849830	1355570	5251380	14191700	2372480	2088850	5656640	7765500	1375080	3491970	7466060	1715180	833046	3921730	1864230		1115220	2122430	5644380	1114490	1177560	1079140	4954030	10927700	728229	3685110	1732440	1643150	1801080
O75340	Programmed cell death protein 6 OS=Homo sapiens OX=9606 GN=PDCD6 PE=1 SV=1	PDCD6	20168900	20092600	19650400	14197100	16091300	19905300	17297600	22424200	18192900	11599900	21783300	19707600	21237000	17919500	18993300	10276400	17262500	26270100	20473200	9151180	22112000	24093700	17868700	19665500	5077020	24907400	29433300	25245800	17131600	17969600	13899800	16342000	19843600	22418300	34534700	8595600	27021400	20395600	29286900	20556300	27637600	18441300
O75347	Tubulin-specific chaperone A OS=Homo sapiens OX=9606 GN=TBCA PE=1 SV=3	TBCA	19237700	22829300	19893000	15740500	11655100	12628900	13462900	18488700	17854900	14487400	19791900	20096400	16153300	19158200	18284300	12429100	13209500	4679820	16563600	10060900	12677600	20394400	18035800	14559500	7370440	5903170	5283010	6578750	15344000	8726100	9999790	14401500	20007600	9692490	4085540	4473010	17271600	12129500	11758300	16805800	10190800	14934600
O75348	V-type proton ATPase subunit G 1 OS=Homo sapiens OX=9606 GN=ATP6V1G1 PE=1 SV=3	ATP6V1G1	8134590	6086670	8383310	3536470	4485700	6829190	3576250	4265000	5497930	4552970	5703940	5601200	6278710	4958760	9562090	2122120	6226540	4702860	4628590	4720550	6785160	7365660	12042800	6590600	3432260	4693240	4053200	6564960	4144660	2656410	5122300	3672660	5643400	4866000	4824560	1807150	7487520	4504810	6242970	5319540	3806350	3974810
O75351	Vacuolar protein sorting-associated protein 4B OS=Homo sapiens OX=9606 GN=VPS4B PE=1 SV=2	VPS4B	4093100	3376820	3324880	3011050	3446760	2602760	3971010	3798330	3863960	2370100	3717380	3642410	3756730	4001480	4579100	2713620	2596210	1770670	3850680	3096960	3011950	3547580	3481390	4462370	2669090	1721860	1274290	1411660	3420780	3890780	4158770	4477880	3731650	2129440	1190270	2407690	2290590	3570010	3293560	3693740	2452910	3991730
O75354	Ectonucleoside triphosphate diphosphohydrolase 6 OS=Homo sapiens OX=9606 GN=ENTPD6 PE=1 SV=3	ENTPD6	1394840	942741	1528330			1097360			1143590		912391		1124290	977977			881077	888183	926275			987821			1328780	970790	911346	1066100	544093	983377	805742		787108	885164	847142		1333200	962888	814436		885283	531582
O75355	Ectonucleoside triphosphate diphosphohydrolase 3 OS=Homo sapiens OX=9606 GN=ENTPD3 PE=1 SV=2	ENTPD3	311912			367891	615683		345345	372295			541824	493467		532909	285995			218511	584698	503539		372327		438146						432374	428669			224124						395619	283200	275667
O75356	Nucleoside diphosphate phosphatase ENTPD5 OS=Homo sapiens OX=9606 GN=ENTPD5 PE=1 SV=1	ENTPD5	12399000	2502290	7095230	240211	1136650	4496470	2057090	2345630	3082500	2038730	1225350	1444390	1758240	2465220	1105720	301370	1138210	5504980	3707530		1416370	4544470	816497	4257930	2686460	6613380	3827810	6888400	2062950	2973850	2538150		4517280	8279440	3984250		3623580	5074060	5232580	861953	1975360	1542550
O75365	Protein tyrosine phosphatase type IVA 3 OS=Homo sapiens OX=9606 GN=PTP4A3 PE=1 SV=2	PTP4A3	587943	505287	590775	166891	931190	841916	377569	426656	841931	583910	499624	162280	1192950		455222	688753	574413	1142670	518420	744913	233650	577717	636576	200569		1154390	566378	439403	532841	600142		522413		921072	1065480	362716	569110	664090	449301		700646	314164
O75367	Core histone macro-H2A.1 OS=Homo sapiens OX=9606 GN=MACROH2A1 PE=1 SV=5	MACROH2A1	31924100	21681500	32720100	15082700	10859100	23388100	26588400	39652800	24648600	14566600	30664600	33586800	26221300	30267000	34432900	15188200	29169200	30426800	25067000	20184900	30425700	43274900	20737600	26846100	16523400	33266500	51616300	62405700	33121400	41905300	25514700	26234000	24684200	43173400	33329400	10957300	40780100	32281300	36863100	23508100	48124300	35493200
O75368	Adapter SH3BGRL OS=Homo sapiens OX=9606 GN=SH3BGRL PE=1 SV=1	SH3BGRL	20829500	27148700	14872900	25004100	18585000	14609500	20567000	18323500	21838500	17200200	25538100	25939800	23559300	18958500	26740200	17061900	9406360	5535880	38151000	22559300	23677900	15671700	24935900	20877100	9504010	5607550	3503930	2925770	16893600	10722400	22652000	21119700	28794800	8156770	5479700	29636700	13298600	18946700	10251400	32784500	8652300	13904600
O75369	Filamin-B OS=Homo sapiens OX=9606 GN=FLNB PE=1 SV=2	FLNB	25522600	39135500	22520000	5848140	8790270	15372800	10454300	18941100	19798400	10945300	24334300	23198300	12749800	25919200	11482900	9005830	11621300	12667000	19092300	8586390	13011500	23624000	11352700	20815300	14823700	13176400	14772900	19607500	12404300	18071400	17082500	7700670	15611500	15558900	11832200	4239580	18143700	15837800	21526900	11735600	16411600	16146900
O75376	Nuclear receptor corepressor 1 OS=Homo sapiens OX=9606 GN=NCOR1 PE=1 SV=2	NCOR1	538062	473179	577477	854977		720135	857519	517708	628105		705947	1310450	504828	891076	694077		318568	414716	630088		499228	813069	559275	631997	819603	464644	444907	516034	533461	570083		737100	679175	529839	429349		490510	425432	714255	554331	837815	636051
O75379	Vesicle-associated membrane protein 4 OS=Homo sapiens OX=9606 GN=VAMP4 PE=1 SV=2	VAMP4	413810	441709	273789			336298	251039	306202			359641	295227	415300	465174	496868		345356	357686	319664		290429	333829	363433	272712	492908	422000	414490	403219		382777			380025	372879	362041		312973		451922		337268	218539
O75381	Peroxisomal membrane protein PEX14 OS=Homo sapiens OX=9606 GN=PEX14 PE=1 SV=1	PEX14	810322	658664	711595	622418	541704	500530	470589	485847	680323	638007	652382	562533	681477	671164	717212	522297	751814	900734	653511	660475	393701	797288	758366	583609	613094	995570	841070	956313	458411	573867	508087	684462	770641	900427	1136440	583048	656284	581968	695948	468320	877889	733271
O75382	Tripartite motif-containing protein 3 OS=Homo sapiens OX=9606 GN=TRIM3 PE=1 SV=2	TRIM3	626742	965937	1365270	1120590	1002900	889297	968340	1051740	1029320	821880	889659	855277	1041080	875077	795152	547961	847613	769362	1270510	998679	1146270	976419	901900	969856	354768	647925	837076	988176	906264	1078690	914693	1196130	849176	1450010	891923	1041120	791398	1063980	924412	741704	740421	841884
O75385	Serine/threonine-protein kinase ULK1 OS=Homo sapiens OX=9606 GN=ULK1 PE=1 SV=2	ULK1	52612.8					82570.5	44271		62057.5		52791.8			50610.3	59852.5		59047.5	51431.5	46905.9			74860.8	73823			49084.8	63591.9	113510		78038.3		80977.5	70444.4	71216.6	25293.7						63627.1
O75387	Large neutral amino acids transporter small subunit 3 OS=Homo sapiens OX=9606 GN=SLC43A1 PE=1 SV=1	SLC43A1	285374		702303		205698	578781	413623	179667					578800		151724		377462	751992		225453	392783	358762	363137	301587	194646	981232	372428	283173		563347				879955	891576	311849	275767	187838	255696		279519
O75390	Citrate synthase, mitochondrial OS=Homo sapiens OX=9606 GN=CS PE=1 SV=2	CS	17392600	16003000	16945400	13544000	10157400	24325200	9915600	15683700	16966400	38602900	17601200	14847400	29442500	12973300	17736000	22600000	41046900	24946200	14345300	11786900	11038400	23332700	15705000	26200100	6224820	27261800	27876200	27851500	9313700	9992630	8112210	8718710	19471200	53222800	30150000	13225000	29651900	13559800	23692600	13605500	25931100	10988100
O75396	Vesicle-trafficking protein SEC22b OS=Homo sapiens OX=9606 GN=SEC22B PE=1 SV=5	SEC22B	13106600	9671430	9156820	6187860	6437640	9890080	4735050	8017280	10411100	6628860	9673240	8346750	11573700	8909350	9281020	4893120	12609600	10069100	7921540	5270510	5426690	10492000	8724580	9258310	3552560	10786500	9853940	14670200	4915170	6306770	4054250	4120470	12347200	9446160	11936000	2911980	14129000	7607400	6178490	8368640	8167640	6769180
O75400	Pre-mRNA-processing factor 40 homolog A OS=Homo sapiens OX=9606 GN=PRPF40A PE=1 SV=2	PRPF40A	5355060	3936540	5298350	2399720	3638660	5016010	3513300	4982410	4453040	2553910	4493260	4479810	5090090	3988310	4564340	2935050	6992180	4562420	3527600	3404820	3837910	5411800	4334810	4554220	4068970	5374990	7546140	6641490	4315030	5638300	3438540	3852150	4354110	6731640	4380680	1598610	6264170	4153980	6126970	3675350	4937800	4096780
O75410	Transforming acidic coiled-coil-containing protein 1 OS=Homo sapiens OX=9606 GN=TACC1 PE=1 SV=2	TACC1	1923840	3292620	2783310	4235090	2607230	1877800	2565280	2996830	2946980	2184520	3220310	3177050	1411440	3365540	3099290	2884370	1973990	1707240	3983010	3177100	2715700	2591040	2818410	2927480	3228390	1682610	1391570	1690460	3189750	2858720	3318830	2808710	3138850	1527450	1311360	3735370	1521330	2983420	2566060	3121020	1952530	3491690
O75414	Nucleoside diphosphate kinase 6 OS=Homo sapiens OX=9606 GN=NME6 PE=1 SV=3	NME6		1976730	1427090		440204	2158200	1178410		1236790	1558550	1680430		2147710	2357380	1752770		2305410	2211590				1723930		2199970		2486210	2250800	1725940	1589270	1067550			810148	2791680	2287640		1719810	1760280	1733070	2362520	1945430
O75420	GRB10-interacting GYF protein 1 OS=Homo sapiens OX=9606 GN=GIGYF1 PE=1 SV=2	GIGYF1	358358	218948	409419	286890	72574.4	187262		388208	292536			314786	361772	271319	410242		316152	287079	234338			501592	310477	198462		264441	230063	333216	293665	236820		152226	329779	430906	215324	42068.5	298445	306111	198931	269887	437896	408043
O75427	Leucine-rich repeat and calponin homology domain-containing protein 4 OS=Homo sapiens OX=9606 GN=LRCH4 PE=1 SV=2	LRCH4	822219	576910	816248	335837	1006800	685493	824488	650043	779419		743621	797532	626134	658628	1012810		676294	679765	693399	633759	681251	572659		755813	564880	752362	555760	918400		766134		491245	756609	622671	487201		686015	693413	851816	703141	607455	658445
O75431	Metaxin-2 OS=Homo sapiens OX=9606 GN=MTX2 PE=1 SV=1	MTX2	2549570	2772600	2597090	3307140	2509660	3850340	2732900	2440150	2841930	5212570	3365660	3156770	4350320	2164900	2636500	3863870	3934220	4267870	2646780	2702850	2588120	3191790	2479560	2844880	1857340	4360430	3563030	4040170	2915850	2551270	2079390	2121350	2956750	3889360	4625740	1845580	3390540	2595660	3410770	2563740	4145540	2889340
O75436	Vacuolar protein sorting-associated protein 26A OS=Homo sapiens OX=9606 GN=VPS26A PE=1 SV=2	VPS26A	16129400	13112800	15945200	12085200	14908500	14446500	14839600	13876100	13947400	13134900	13073800	14456300	10649100	14898300	16047000	11516200	12462900	7119950	15166300	14814600	13864400	14322800	15354000	16506000	9240000	7130410	6856850	10103900	13473700	15548700	15288200	11637400	13725300	13842500	6932560	8997560	15962500	15198000	10132800	15056700	11653900	12892400
O75438	NADH dehydrogenase [ubiquinone] 1 beta subcomplex subunit 1 OS=Homo sapiens OX=9606 GN=NDUFB1 PE=1 SV=1	NDUFB1	9721810	10016800	8423050	8725360	10086800	10505300	9326130	7096190	9686220	14386200	8350640	8607950	6660300	7515690	8615870	15107500	8934750	15728800	8326990	5867570	6537120	8642760	6974430	13419000	7562020	16343800	11501800	11606200	11137200	10471500	8094650	5642250	7719380	8867010	11760000	6840460	7270680	7778430	5471390	6360840	5418450	5982120
O75439	Mitochondrial-processing peptidase subunit beta OS=Homo sapiens OX=9606 GN=PMPCB PE=1 SV=2	PMPCB	3547450	2051600	4189310	1840020	2056250	4537520	2143750	2682460	4044720	3586970	2473640	2293760	4250010	1399360	2522930	2058480	4942700	5216400	2407450	1902480	2223240	3523030	2985850	2835220	2778190	6532700	8388210	4170730	2468490	3320260	1830940	2332490	2572760	6875590	6044690	1880860	5374640	3372900	3519790	2112450	4383350	2129070
O75446	Histone deacetylase complex subunit SAP30 OS=Homo sapiens OX=9606 GN=SAP30 PE=1 SV=1	SAP30	342026	83697.6	197906						137997		177276	128340	279971	148698	219000		376512	218699				302918				152296	352298	143228		380952			173552	305479	214488		181011				367372	209990
O75448	Mediator of RNA polymerase II transcription subunit 24 OS=Homo sapiens OX=9606 GN=MED24 PE=1 SV=1	MED24	1276960		1446260	1212430	1890480	1713790	1140410	1294340	1451330	1885400	1703090	1535020	1460130	1402160	1787610		1247940	1047160		1351740	1786680	1940530	1743460	1625640	2992510	965780	1542640	1448780	1405660	1508900	1367680	1808560	1731510	1504750	977019		1174270	1484410	1793270	1464410	1453710	1448390
O75449	Katanin p60 ATPase-containing subunit A1 OS=Homo sapiens OX=9606 GN=KATNA1 PE=1 SV=1	KATNA1	226542	259450	312548	329592	340473	272862	296921	240490	266223	256106	242164	257878		250873	244611	183097	246269	160918	235154	195100	328074	258423	411814	317079	378432	141515	134254	141331	216964	258684	192415	240454	271879	192436	114953	98903.1	279068	288045	237388	273071	178604	238590
O75452	Retinol dehydrogenase 16 OS=Homo sapiens OX=9606 GN=RDH16 PE=1 SV=2	RDH16	2124720	833634							592889		352355		885063		422473		504834	6575690	491713		699265	750608	643765	1500020		8559900	451801			697139			723358				547729		552208	550875
O75460	Serine/threonine-protein kinase/endoribonuclease IRE1 OS=Homo sapiens OX=9606 GN=ERN1 PE=1 SV=2	ERN1																										260692		262500						216451			254804
O75462	Cytokine receptor-like factor 1 OS=Homo sapiens OX=9606 GN=CRLF1 PE=1 SV=1	CRLF1							729609										455221	867598			1557580		1047010			453665	205565			694328	1951650	993565			1258610	477322		1008710	551652		617286
O75475	PC4 and SFRS1-interacting protein OS=Homo sapiens OX=9606 GN=PSIP1 PE=1 SV=1	PSIP1	1922520	2444560	2292810	2634010	1815870	2331630	3766890	3872350	2464220	2100920	3894900	3405560	1887370	3335880	4008000	2701200	3020110	1895340	2887510	2990180	3595980	2818810	2115190	3256440	3076400	1877620	3065650	2004780	5293830	3097670	3109370	4085920	3579320	2079530	2203770	2321370	1938820	2967580	3229420	3707610	3557900	4892680
O75477	Erlin-1 OS=Homo sapiens OX=9606 GN=ERLIN1 PE=1 SV=2	ERLIN1	2104000	2484220	2176370	1666340	1773420	2508010	2509400	2767880	1743960	1481190	3129440	3255720	1950270	2573480	2411920	885500	2652920	2820610	2400450	2101460	2479370	2829090	2260060	4140600		2570170	6051980	3849900	3361920	1606120	1848050	1511830	2327780	2427690	2653120	459498	1771550	1334710	2271060	2498360	3301120	3026220
O75486	Transcription initiation protein SPT3 homolog OS=Homo sapiens OX=9606 GN=SUPT3H PE=1 SV=3	SUPT3H	221382							163904			253715		213217				248710	93540.3		58490.8			79545.3	174627		325840				213975		162372		201469			139467		247786		165336
O75487	Glypican-4 OS=Homo sapiens OX=9606 GN=GPC4 PE=1 SV=4	GPC4	467978	1111110	813178	1632620	1605750	1241760	1698870	1612320	1647110	1590130	849233	828038	770578	834662	974680	1631160	1424480	1218840	1815270	1692490	2183210	1126310	1313080	1801300	774712	1030270	1749020	1218600	1468340	1039580	1221570	2788080	1018120	787471	1221940	1876620	1682240	1154540	1261450	1560390	1081530	1132210
O75489	NADH dehydrogenase [ubiquinone] iron-sulfur protein 3, mitochondrial OS=Homo sapiens OX=9606 GN=NDUFS3 PE=1 SV=1	NDUFS3	14045200	12845200	13007700	11404700	7581800	11336100	11116700	9818390	12905100	24386800	11995200	10447900	10229900	9254850	12500800	13673900	13536500	22305500	13321400	9648520	8982610	13152400	10675300	22201800	4451850	24311000	16595200	18341900	10782500	10292400	6982980	7582140	13271100	17600000	19270600	5170380	13301300	9333570	14284900	9148460	13345700	9747990
O75494	Serine/arginine-rich splicing factor 10 OS=Homo sapiens OX=9606 GN=SRSF10 PE=1 SV=1	SRSF10	3772990	3555820	3443400	1747060	1485590	3971200	1716460	3354350	3152180	1596950	3398240	3632360	3915620	2915770	3366420	1364070	4141020	3249340	1873660	1887720	2478380	3815270	2211230	2957790	4100180	4085880	5379230	5306090	2552760	2913980	3079260	1856900	3402440	4666420	4530000		3968040	2549570	4855370	2895420	4679780	2899550
O75503	Ceroid-lipofuscinosis neuronal protein 5 OS=Homo sapiens OX=9606 GN=CLN5 PE=1 SV=2	CLN5	4566240	4223710	1317830	490304	528992	1233240	875286	2077110	3018730	1263480	2618600	2569480	2932420	3766630	1863410	686030	2014240	1275480	586790	709434	1231750	1737170	2251870	1112160	542292	1254590	867741	3618430	829524	944021	835384	1063850	2028020	1011580	1694890		1443850	1244550	1694270	1125190	1706670	1385540
O75506	Heat shock factor-binding protein 1 OS=Homo sapiens OX=9606 GN=HSBP1 PE=1 SV=1	HSBP1	5136010	3484690	5164530	3316290	3220410	3669880	3338100	3784820	4240810	2814010	4189720	4350800	3853070	4440800	4300910	2902660	3535240	3010740	4160130	2229890	4524910	4075990	2663690	3882070	3467390	3244730	2960570	2990150	3806420	3525480	3370360	4083080	4225880	3700020	2369450	1181000	4945680	4091230	4392550	3886120	3117280	5040320
O75521	Enoyl-CoA delta isomerase 2 OS=Homo sapiens OX=9606 GN=ECI2 PE=1 SV=4	ECI2	5145760	3652810	4919200	2842890	2522160	5035040	2541730	3488960	5195960	8009310	3255760	3212840	9458230	2952590	3085490	5446440	3927400	6385200	2916140	2781880	3113090	5910090	3102670	4309300	4861240	7463980	4928050	5941600	4101820	3616040	4082710	1597290	2990470	10708200	10486800	3314150	6318690	3321420	6582750	2940410	5080400	3865840
O75525	KH domain-containing, RNA-binding, signal transduction-associated protein 3 OS=Homo sapiens OX=9606 GN=KHDRBS3 PE=1 SV=1	KHDRBS3	706089	1241130	2561700	1429880	1360000	3213860	2183940	2247750	1243160	1292290	1584740	1626070	1131330	1367110	1161110	1357370	2068150	1541560	1454380	1887650	2042470	5127890	896878	1565540	232341	1292480	2268210	13139700	2318700	2537990	1005510	1503270	1055690	1659330	1733430		3157060	1289860	4302970	1118030	5250310	1662570
O75528	Transcriptional adapter 3 OS=Homo sapiens OX=9606 GN=TADA3 PE=1 SV=1	TADA3	408075		608442	459268		568138		473983	549618		393842	493240	468569	594442	461538		466029	455388	356260		503831	563369		525046	647881	512718	792424	405422		632057	508855	549231	367863	485927	420757		340847	603116	522382		553277	707635
O75530	Polycomb protein EED OS=Homo sapiens OX=9606 GN=EED PE=1 SV=2	EED	295341	286583	300690	209386	280889	347071	480351	378319	328171		309869	298667	306555	331409	416689		480743	302955	254518		476776	431666	406181	508211	299029	331420	343257	338799	423260	360513	720271	550593	333622	421129	238082		347288	401944	364929	299054	315016	300393
O75531	Barrier-to-autointegration factor OS=Homo sapiens OX=9606 GN=BANF1 PE=1 SV=1	BANF1	7623180	7869630	8297950	9160700	5743300	7227350	12333300	11402100	9678660	6919870	9940740	10296800	8969360	9246440	8952540	8744750	8156470	7346330	10126700	10281100	11696500	10481000	5156720	7916110	11159400	6788000	9873620	9263710	13443600	10612700	10852100	9944810	8445110	10581900	7242460	8465220	8103570	8259470	10050900	9740680	10414800	12884200
O75533	Splicing factor 3B subunit 1 OS=Homo sapiens OX=9606 GN=SF3B1 PE=1 SV=3	SF3B1	5335340	3872410	4911860	2592990	2651440	4845840	3549110	4617390	4388640	2556050	4898590	4326340	5452970	3914550	4842950	2749800	6572400	5455820	3841010	3391510	4250220	5867930	4242800	4353560	4078290	5917810	6684530	6436810	3730070	5510500	3249600	4185780	4761060	6487240	4823070	1622240	5857310	4198540	6237970	3697960	5903770	4601010
O75534	Cold shock domain-containing protein E1 OS=Homo sapiens OX=9606 GN=CSDE1 PE=1 SV=2	CSDE1	3084250	3426350	2921760	3474760	3730030	3589510	2508270	2830280	3139950	3885900	2896010	2938750	3235330	2878240	3201830	3195010	3065250	2255440	4040000	2769920	2580980	3495510	3671340	3051060	1652620	2492330	2223450	2601280	2316490	2707580	2433360	3066670	3900860	2747590	2290110	3673210	2858680	3179390	2740330	2922190	2302270	2508120
O75558	Syntaxin-11 OS=Homo sapiens OX=9606 GN=STX11 PE=1 SV=1	STX11	223748	96178	101476		252478	196554	109105	189013			175281	92485.2	148602		422122		310395	127905		178954	152014	80460.7	223086	373488		81114.8	246122	228945	102963		203514	124630	123956	218197	271314		227392	262393			134161
O75563	Src kinase-associated phosphoprotein 2 OS=Homo sapiens OX=9606 GN=SKAP2 PE=1 SV=1	SKAP2	501123	397363	401880	255340	1284280	725861	503323	649547	386115		383711	627528	500290	536092	1150660		462892	253734		532640	991693	82920.9	1143730	359689	801749	200788	228459	197389		357193	316880		561402	403415	520725		485423	674726	352682	637800	209669	358311
O75569	Interferon-inducible double-stranded RNA-dependent protein kinase activator A OS=Homo sapiens OX=9606 GN=PRKRA PE=1 SV=1	PRKRA	4720840	5413530	4784410	4167700	3839400	4580370	4331090	4950280	5350700	4550610	5563210	4619670	4506750	5889210	4965430	4792250	3252820	4097070	5436350	4059600	5012280	4214080	3905030	3865130	4581760	4005470	3686190	4712740	5083760	4719810	4094340	4792640	5896820	5333080	4922020	3762490	5388980	4946740	4291900	4487310	3552110	5630670
O75575	DNA-directed RNA polymerase III subunit RPC9 OS=Homo sapiens OX=9606 GN=CRCP PE=1 SV=1	CRCP			97668						77212.4																			139166
O75582	Ribosomal protein S6 kinase alpha-5 OS=Homo sapiens OX=9606 GN=RPS6KA5 PE=1 SV=1	RPS6KA5	661406	846923	684207	693545	825228	789834	573476	723542	740640		765528	724195	588427	762478	769825			481258	924888	988936		899319		999245		343906	426222	717548	808163	718746	894183	697774	661302	665035	748754	656916		949582	890693	496095	511675	771037
O75586	Mediator of RNA polymerase II transcription subunit 6 OS=Homo sapiens OX=9606 GN=MED6 PE=1 SV=2	MED6	327263	237025	376201	157995	156170	272721	223871	330502	277742	134711	321935	274339	337793	282800	305218	150675	344247	311310	230888	249160		439086	297391	118136		339028	485353	459066	289288	431753	220480	396026	297202	461341	411824	61683.7	335889	307762		223308	394052	362011
O75592	E3 ubiquitin-protein ligase MYCBP2 OS=Homo sapiens OX=9606 GN=MYCBP2 PE=1 SV=4	MYCBP2	1147690	1096040	923800	893293	1333410	1102950	1342680	1298350	1194230	1401030	1305550	1328340	771552	1115690	1494180	1109730	1430480	961579	1395520	1159210	1201370	1251990	1313410	1296240	1091740	959411	1010290	1233210	1443070	1215860	927021	1252740	1427840	741335	1337390	1344230	874472	1311430	1236340	1161870	1115510	1535340
O75594	Peptidoglycan recognition protein 1 OS=Homo sapiens OX=9606 GN=PGLYRP1 PE=1 SV=1	PGLYRP1	249603	567831			1337450	1279060	569597	521048	779017	1722360	802550	724262	219189	570986		1030860				3578930	861059	475209							663873		954424		729916	665744			818295			979521		717680
O75607	Nucleoplasmin-3 OS=Homo sapiens OX=9606 GN=NPM3 PE=1 SV=3	NPM3	892438		714496			1001640		466794			733216		798136		504613		1552420	556995				957504	1150490		326274	487581	2022110	1522630		1130380	215082		724093	916972	394303		680336		683074		716929	387685
O75608	Acyl-protein thioesterase 1 OS=Homo sapiens OX=9606 GN=LYPLA1 PE=1 SV=1	LYPLA1	31466400	17529700	23500600	6229260	7373830	16189200	6958500	16226800	18534600	14137300	13669600	13234100	58557800	15843100	18722200	5937200	15156100	13983600	12912600	7936270	8026600	30952800	16036400	14113000	12318300	15441900	12244300	20148300	8892460	11221100	8837660	8032690	13504500	35241300	24080700	2867570	22820300	11033000	19896700	11912300	23603000	7940960
O75616	GTPase Era, mitochondrial OS=Homo sapiens OX=9606 GN=ERAL1 PE=1 SV=2	ERAL1	438367	490468	330393			575050			319079		346447		649182		413306		658362	345870				423711		300375		466444	982506	362766		348455		524387	296399	625659	434183		295215		351773		489273
O75629	Protein CREG1 OS=Homo sapiens OX=9606 GN=CREG1 PE=1 SV=1	CREG1	2108490	1257160	1149070	573339	1211500	1540000	583704	1119850	1292600	2053320	1336270	1526080	872544	1834400	1361110		1059170	1776870	481043	724185	1793460	1136580	4246450	647911		1674160	562841	1200670	728471	500942			1118530	1344240	1516420		1240600	1204250	1128000	1455100	1058150	610090
O75636	Ficolin-3 OS=Homo sapiens OX=9606 GN=FCN3 PE=1 SV=2	FCN3	170376	583749	84740.5		1496980	788076	440067	528679		471002	294976	659461	364156	468964	522540	1389870	189448	153031	428139	1052440	740063		1007540	323761	841525			123910	491495	444003	513291		95704	176894	356776		712075	650433	252544	849572
O75643	U5 small nuclear ribonucleoprotein 200 kDa helicase OS=Homo sapiens OX=9606 GN=SNRNP200 PE=1 SV=2	SNRNP200	4920520	3847160	4865050	2780560	3101490	4692580	3475750	4717090	3959990	2774070	4802730	4725650	5423700	4276230	4865890	2836300	6160700	5292460	3453940	3613900	4072520	5549480	4385150	4423380	3294050	5743660	7043250	6755250	4145970	5420910	3509900	5088780	4587840	6786960	5106050	1880320	5677480	4517920	6815140	3987120	6134900	4954290
O75648	Mitochondrial tRNA-specific 2-thiouridylase 1 OS=Homo sapiens OX=9606 GN=TRMU PE=1 SV=2	TRMU	1408490	1185300	1862040		2541820	2226040	473693	1309260	1319870	1065060	1271250	1891890	3861570	1177370	1381150	4108390	2444860	2788580	1410330		781290	1282690	1611060	1617290		3038040	5128710	3018880	485161	1563710	304087	973861	843521	3440810	2733460		1760420	1454590	3040250		2060580	453003
O75663	TIP41-like protein OS=Homo sapiens OX=9606 GN=TIPRL PE=1 SV=2	TIPRL	3032260	3775510	2809390	2903340	3500870	3527900	3215280	3007080	3387700	2589450	4064010	3525890	2387320	3213150	3565480	3489420	2376310	1780770	4260330	3096270	2882360	3225900	3394900	3701160	2240290	1625430	1435740	1455190	2922260	2523820	4156000	3158830	3723440	2271420	1390240	3239750	3227680	2675810	2370100	3605640	2581140	2415110
O75674	TOM1-like protein 1 OS=Homo sapiens OX=9606 GN=TOM1L1 PE=1 SV=2	TOM1L1	3046460	2212540	2967800	887205	814556	1934240	1216590	2311240	2809840	1808070	1922270	1951130	2165350	3751870	1082780	1321970	1252040	1404540	2052110	1033230	1260820	1886750	1638040	1993240	438966	1167170	814702	1379230	1516460	3000040	1546290	1356590	1499790	1585020	472776		1520930	1412770	1333880	1929540	1510450	2054940
O75676	Ribosomal protein S6 kinase alpha-4 OS=Homo sapiens OX=9606 GN=RPS6KA4 PE=1 SV=1	RPS6KA4	1160680	705905	862902	608419	900123	915797	492974	930963	730704	619267	722083	760139	764778	565039	1121250	518826	492426	697140	779314	732154	835263	908515	964208	693842	706279	643193	397204	384193	715271	754756	611691	644706	685985	872208	538352	385841	590502	863640	813024	855341	693837	841492
O75688	Protein phosphatase 1B OS=Homo sapiens OX=9606 GN=PPM1B PE=1 SV=1	PPM1B	3932720	3726880	3713770	3187640	3549400	3302880	3564560	3446000	3467950	5080380	3779060	4006860	3001340	4318290	3331660	3704410	2275250	1338170	3499650	3156900	3391150	2832230	3283160	3564750	3937850	1362070	869236	1390930	3866620	2576890	3388690	3640090	3361010	1750870	922557	2791100	1935100	3652900	2645630	3258020	1883920	3254780
O75689	Arf-GAP with dual PH domain-containing protein 1 OS=Homo sapiens OX=9606 GN=ADAP1 PE=1 SV=2	ADAP1	444467		471504	439825		527135		517015	536085	314343	430635	478295	380648	385079	786376		526190	444262	424197		555322	393969	767695	894515		356571	471615	432474	508602	722151	574040	624491	442224	508806	424312	137359	419429	644890	508532	489373	428798	483690
O75691	Small subunit processome component 20 homolog OS=Homo sapiens OX=9606 GN=UTP20 PE=1 SV=3	UTP20	1826230	1060310	1580560	765632	819989	1969720	1180960	1549550	1482170	1511970	1303730	1542470	1851700	1166420	1612640	1718390	2127640	2471410	1392870	1339330	1122770	1755900	1551550	1410140	990456	2507030	5710900	2312600	1197360	2201230	1453030	1492950	1246390	2192830	1973430	1513190	1420820	1420630	1887160	1014620	2086390	1468070
O75694	Nuclear pore complex protein Nup155 OS=Homo sapiens OX=9606 GN=NUP155 PE=1 SV=1	NUP155	3444650	2665630	3405340	2080750	2630860	3651600	2431800	2938920	3158520	1734860	3283710	3449880	3620410	3224650	3063390	1903910	3874070	3433840	2091740	2230840	2864760	3871320	2855820	2740340	2050530	3796450	5126330	3479480	2677680	3442410	2594370	2468960	2742800	4279180	3271660	1498910	3650320	2887250	2977040	2999090	3592280	3484970
O75695	Protein XRP2 OS=Homo sapiens OX=9606 GN=RP2 PE=1 SV=4	RP2	1570870	1548410	1486720	1329800	1823760	1477750	1566270	1864000	1668640	1283440	1639280	1659860	1479300	1725620	2286280	1145800	1557460	2012440	1367290	1597050	2049520	1433520	1685920	1958820	709359	2390850	1769530	1818770	1683540	1524830	1355690	1416230	1644900	1995340	1797050	825054	1547610	1827270	1764130	1607040	1553050	1361940
O75716	Serine/threonine-protein kinase 16 OS=Homo sapiens OX=9606 GN=STK16 PE=1 SV=4	STK16	605527	401794	599687	291832	381245	388081	306113	460716	503104	304890		420117	624403	600977		190664		785818	593248	271248		646123	319048		503851	1103710			236842		510602		444294		530972	273625	460902	439164	373136	320867	422501
O75717	WD repeat and HMG-box DNA-binding protein 1 OS=Homo sapiens OX=9606 GN=WDHD1 PE=1 SV=1	WDHD1																																540152
O75718	Cartilage-associated protein OS=Homo sapiens OX=9606 GN=CRTAP PE=1 SV=1	CRTAP	3410330	2758210	3585740	4605480	13068400	7735050	3730280	4563640	4354850	3716090	3868980	4188860	4738120	4042260	3919600	1997510	5334490	5160380	2896520	14715100	9078960	3541310	9413640	3634880	2117290	4242460	8229030	5469430	3143770	3267500	2763540	3760750	4343800	4168700	7057970	1807100	11973100	4423560	4477990	5205000	3325120	3837250
O75746	Electrogenic aspartate/glutamate antiporter SLC25A12, mitochondrial OS=Homo sapiens OX=9606 GN=SLC25A12 PE=1 SV=2	SLC25A12	5601410	9907460	7051340	10941300	7433630	9887830	9491040	7044270	7738410	16230400	9839320	8935220	8104360	7613130	8243390	13462800	11154900	11428900	9937790	7832130	8146480	8862240	7149910	8783130	2899200	11382000	9440460	6703960	8914510	6418330	6806860	6000620	12137400	9754630	9515780	8727210	6498690	8797990	9297220	9418650	8434050	9557650
O75751	Solute carrier family 22 member 3 OS=Homo sapiens OX=9606 GN=SLC22A3 PE=1 SV=1	SLC22A3	1040970	2697530	3938390	2957830	1581150	1364980	4099240	1058800	4921540	3099110	3036870	2258840	1090240	2837660	1077890	1925230	1615880	2794010	2937350	1364950	1846280	1564890	1050360	886379	3138630	2966450	1033310	1089550	3546270	2477110	3360840	2117050	2514820	1444390	2444900	1245640	321764	794095	1328570	1639690	3224330	1842530
O75752	UDP-GalNAc:beta-1,3-N-acetylgalactosaminyltransferase 1 OS=Homo sapiens OX=9606 GN=B3GALNT1 PE=1 SV=1	B3GALNT1	369583	521538				423543		418984	689928		459262	574169	969310	1279590			421182	451987	774042			457721			365018			246873	323159	447552	624944		704677		404242		518075				412081	471052
O75781	Paralemmin-1 OS=Homo sapiens OX=9606 GN=PALM PE=1 SV=2	PALM	1377680	2551920	1688810	3452460	807299	1326360	3502450	3884610	2399220	1694030	3900290	2483610	2232250	2935550	2937300	2055670	1928290	2598470	2633330	3274170	2442280	3374520	2340480	2468260	789711	2562140	1898320	1721750	5149780	1146480	1095860	1132030	4897170	2157000	2204050	701366	1193830	2204660	3202770	3880760	3080540	4316550
O75787	Renin receptor OS=Homo sapiens OX=9606 GN=ATP6AP2 PE=1 SV=2	ATP6AP2	412535	281554	293226		246209	262495		397179	480181		335845		388055	257628	364586		337813	373029	206001		258867	398907	339154	481171		368460	523536	558445	168105	232054	164792	300296	280510	493737	412439	139692	561816	293472	349535	245217	473547	206030
O75791	GRB2-related adapter protein 2 OS=Homo sapiens OX=9606 GN=GRAP2 PE=1 SV=1	GRAP2	504459	396523	440470		395229		416511	663621	379312	563656	482267	454772	360317	229191	803075		281649		290919	486750	515226	296645	513467	366561			211201		408578	407155			493085	412119	267167			478329	360033	520130	320720	329938
O75792	Ribonuclease H2 subunit A OS=Homo sapiens OX=9606 GN=RNASEH2A PE=1 SV=2	RNASEH2A	772453	862843	750232	1010270	752888	644061	844200	1106770	879386	649119	838602	938037	710353	952367	1369170	738511	833681	672688	833058	1039720	1031970	1085230	947934	1193570	700213	578990	756602	530310	951259	897385	542719	1225920	1421820	696251	506336	778670	813776	910363	818471	1016540	1000660	1210340
O75795	UDP-glucuronosyltransferase 2B17 OS=Homo sapiens OX=9606 GN=UGT2B17 PE=1 SV=1	UGT2B17																						263221		6463330																	144281
O75817	Ribonuclease P protein subunit p20 OS=Homo sapiens OX=9606 GN=POP7 PE=1 SV=2	POP7	360313		418208			772917	591931	314788	493213			482057	355389	448816	567839		604386	451553		392568		461625	289256			448607	438191	348250	635188	535412	593938	647195	566549	473472	414252		492228		453700		373204	547794
O75818	Ribonuclease P protein subunit p40 OS=Homo sapiens OX=9606 GN=RPP40 PE=1 SV=3	RPP40	547771	337772	879563				330363	582730	665774			1047830	764910	754592	740658	341630	630861				635099	441426	306306		497925	554204		766426	522347	849843	648364	598042		624820			500393	690690		660153	1022290	849526
O75821	Eukaryotic translation initiation factor 3 subunit G OS=Homo sapiens OX=9606 GN=EIF3G PE=1 SV=2	EIF3G	4418170	3510760	3756440	2841570	2212420	3207000	2911650	3701340	3465860	2764940	3629870	3427790	4995740	3182680	4186760	3150210	4098870	3662120	3232290	3443970	3326790	3853350	3936100	4110650	2628090	3698070	3377810	3990960	3046700	4398910	3255040	3229930	3875870	4199600	3188090	2784640	3743150	3570130	3318540	2910570	3866660	3493600
O75822	Eukaryotic translation initiation factor 3 subunit J OS=Homo sapiens OX=9606 GN=EIF3J PE=1 SV=2	EIF3J	7725390	6580970	8031520	4029460	6134660	8187450	4607320	6884650	6806510	8881590	6274040	6675920	9909260	6448410	7199670	6333250	9021130	5877850	4756150	4897320	5523230	7432190	7122820	7618200	6716640	6416770	5441100	5701470	5351490	6161760	4420560	4645120	6820620	6659870	5199580	3448340	7541520	6436430	7336140	5943600	5272500	4702680
O75828	Carbonyl reductase [NADPH] 3 OS=Homo sapiens OX=9606 GN=CBR3 PE=1 SV=3	CBR3	34732100	17332200	17970900	14644600	10542200	8788000	16871900	22185300	22921300	28535400	18245100	19728400	23043000	26295400	16619600	14776400	7562660	3495190	16324700	12340100	16434000	13412800	17646000	12160900	12458600	3965340	2590400	4432500	18291000	16471200	18393800	12734700	17616500	15659300	3184470	14429100	11139600	16904400	9749740	17342200	8469310	15266000
O75832	26S proteasome non-ATPase regulatory subunit 10 OS=Homo sapiens OX=9606 GN=PSMD10 PE=1 SV=1	PSMD10	3413810	4308200	3522290	4558600	4694680	4170710	4647500	4139630	4469390	4769590	3726810	4387020	3049060	4251060	4032030	4523250	2553160	1943920	5437280	4785540	3541540	3697710	4409600	2995770	3423490	1794870	2244940	1451670	3853800	3396610	5113630	4975460	3930600	2674790	1720270	5177260	3364350	3558930	3125980	4118280	3218650	3745220
O75843	AP-1 complex subunit gamma-like 2 OS=Homo sapiens OX=9606 GN=AP1G2 PE=1 SV=1	AP1G2	2271470	1220650	3333740	374403	782511	1367250	540855	1649510	1902600	632931	1311650	1062920	2144460	1298420	1428660	285075	586657	1115230	897563	425317	550243	1516200	1335820	1230340	746833	1270730	570933	1203550	546733	1181950	506063	674231	817012	1210670	619764		1952640	696853	569921	730630	1020810	719473
O75844	CAAX prenyl protease 1 homolog OS=Homo sapiens OX=9606 GN=ZMPSTE24 PE=1 SV=2	ZMPSTE24	3437980	1941990	4344850	1489500	2506190	3151790	2114000	2877430	1967930	1741590	2396610	2352060	2625570	2482110	2838780	2247250	2974640	3467220	1881140	2512360	2673840	2390940	2913190	2856810	2114230	3413330	4123340	4112080	2177610	3311810	1600400	2103350	2232960	3318050	3480270	1296390	4876590	4412590	3368420	2064100	2322350	2109210
O75864	Protein phosphatase 1 regulatory subunit 37 OS=Homo sapiens OX=9606 GN=PPP1R37 PE=1 SV=4	PPP1R37	330440		334028						303302			393617		365107			318881					291776						253704					210215	287405					281575	295343	256598	189893
O75865	Trafficking protein particle complex subunit 6A OS=Homo sapiens OX=9606 GN=TRAPPC6A PE=1 SV=2	TRAPPC6A	736441	690201	456922			392001		173512	447233		425421	567197	530206	409123	382451		274517	296775	177312			395591	685638	521915		336101	172072	286743		206494			348983	415074	120743		703046	399745			226922	339450
O75874	Isocitrate dehydrogenase [NADP] cytoplasmic OS=Homo sapiens OX=9606 GN=IDH1 PE=1 SV=2	IDH1	158303000	124943000	103063000	37094400	23987100	26829800	35311900	63603800	85438200	40544100	100109000	98164000	62640700	150872000	45433100	22545300	30234800	20688000	84493600	24488400	28847200	72315200	87686700	44336300	63712600	27320400	6710380	27977100	33797700	32970800	56007100	23707500	90903800	39232200	6755470	16288300	74601700	53389400	27053500	64208200	27155300	72532300
O75879	Glutamyl-tRNA(Gln) amidotransferase subunit B, mitochondrial OS=Homo sapiens OX=9606 GN=GATB PE=1 SV=1	GATB	696610	551319	554921		502808	626547	473677	460671	594348	1032650	563260	684484	636960	664158	519164	764671	674518	405249	456753		379560	573914	395982	1037580		532250	573401	721662	586256	472046	483698	486817	474412	809447	649191		748305	587426	588746	496369	672262	558190
O75880	Protein SCO1 homolog, mitochondrial OS=Homo sapiens OX=9606 GN=SCO1 PE=1 SV=1	SCO1	806759	615479	772436	547027	529022	1067120	440832	665222	789389	1273540	577796	604295	1767520	560671	824736	839810	860429	1126920	571985	312399	392524	565042	929584	1028450	220611	1252070	1841090	537982	401953	768334		353683	497493	1597150	1300790	508318	1258770	632940	768722	468536	718477	559969
O75881	Cytochrome P450 7B1 OS=Homo sapiens OX=9606 GN=CYP7B1 PE=1 SV=2	CYP7B1	243444	247246		674519		185510					314535	242658	261171		376126		304143	343806				235515	158481		170208	332234	204325	240641		338055			458357	175704	394226		335529				219537	255540
O75882	Attractin OS=Homo sapiens OX=9606 GN=ATRN PE=1 SV=2	ATRN	730693	1065120	580993	900954	807092	644383	849252	680082	1321900	1250960	1068190	1361680	510291	1764640	669844	1456680	423503	695547	407090	1280700	872455	567359	1443650	807783	1172660	555025	466291	739150	813837	543613	1169300	635402	565599	472107	491803	1007340	741633	818715	707797	908451	508793	605574
O75884	Serine hydrolase RBBP9 OS=Homo sapiens OX=9606 GN=RBBP9 PE=1 SV=2	RBBP9	558674	755234	572361	485682	518952	503501	851655	772431	715147	541929	845198	817505	767233	722337	754735		396051	124972	823790	507626	676279	536627	796174	591482	743044				868175	513157	876630	496347	701546	230864		486948	262592	825248		853129		543823
O75886	Signal transducing adapter molecule 2 OS=Homo sapiens OX=9606 GN=STAM2 PE=1 SV=1	STAM2	1731180	1798400	1767660	1695240	1779970	1631020	1990890	1841320	1800290	1760150	1826720	1682980	1740230	2219780	1498790	1943010	1103860	830119	2146140	1268440	1653700	1490070	1437400	1262270	2126930	762491	659843	969269	1960520	1638890	2186780	1857240	1585090	1242470	688110	1536240	1247450	1866920	1589770	1671650	1284320	2096200
O75888	Tumor necrosis factor ligand superfamily member 13 OS=Homo sapiens OX=9606 GN=TNFSF13 PE=1 SV=1	TNFSF13	494039	817229	480234	1634500	2112260	1038100	3674580	895649	1210390		1047000	1209120	1011660	1529750	1143970	1454780	1498980	1920340	939897	1149600	2075790	1401470	2076430	1837420	398278	1667270	992804	785367	4596220	489303	1025790	2072910	998227	1032220	4629300	871599	936233	766558	1401770	1231250	1738540	850637
O75891	Cytosolic 10-formyltetrahydrofolate dehydrogenase OS=Homo sapiens OX=9606 GN=ALDH1L1 PE=1 SV=2	ALDH1L1	201674	839111	453580	716713	968564	661690	1958560	1260090	464181	949369	1275310	2179850	345614	1181600	339497	1408850	290095		1581530	334732	819720	832764		1402860	430551	155305	1568360		2484030	392624	869143		976305	389402		1144640	594385	257152	740673	944918	427462	1357490
O75896	Tumor suppressor candidate 2 OS=Homo sapiens OX=9606 GN=TUSC2 PE=1 SV=3	TUSC2	347539	479175	299000	323783	156610	201040	292301	394880	369615		273767	219640	516711	400603	378354		347869	394343	194762		368342	426875		459543		477766	427527	414748		212649		239617	428388	540558	261852		410810	366191	290502	367199	384652
O75900	Matrix metalloproteinase-23 OS=Homo sapiens OX=9606 GN=MMP23B PE=1 SV=2	MMP23B	321885	1664660	604859	2636380	2151190	1313810	7949530	1257380	1001730	1958030	1183920	1910860	1033510	1534800	596975	1782360	1194970	2221790	1911130	5128730	3708550	2586340	1015570	1230870	1587560	1534600	1291740	1050430	6800180	725319	1343140	2808340	1444480	1030810	3054550	2449460	702653	1071320	2223140	2100250	2835030	1370350
O75907	Diacylglycerol O-acyltransferase 1 OS=Homo sapiens OX=9606 GN=DGAT1 PE=1 SV=2	DGAT1	120397		145550		312595	240035	246516	157324			206998	202928	177379	198846	174651	148440	118869	140680	298915	264016	320331	217675	76056.4	306798	691930	112906	173703	354276	157047	276409	277092	236771	146423	170087	160988	119821	131974	218658	301234	175655	321830	213681
O75909	Cyclin-K OS=Homo sapiens OX=9606 GN=CCNK PE=1 SV=2	CCNK	476449	612354	465852	346533	241088	489052	400541	511555	424372	103090	389369	430052	522873	421477	489702		626978	403563	291827	374569		591878	522947	442364	229335	434017	329497	494877	574196	591460	258632	452406	435881	610566	398490	212239	548496	599387	595630	433568	493523	388748
O75911	Short-chain dehydrogenase/reductase 3 OS=Homo sapiens OX=9606 GN=DHRS3 PE=1 SV=2	DHRS3	574384	717684	827889	1165380	1185450	975450		759213	869423	647144	698559	973500	629344	973963	911729	1138070	1136860	830266	693993	1344450	1691990	825853	1160680	862110		757196	894651	713466	817349	730339	1012910	658983	1236710	870114	1724790	581602	1184700	917614	736350	1054930	1212310	788994
O75915	PRA1 family protein 3 OS=Homo sapiens OX=9606 GN=ARL6IP5 PE=1 SV=1	ARL6IP5	14248700	15917100	14081700	15134200	14042400	17410700	13479900	14037300	18816000	24654500	17087100	14462300	17857000	15593700	17584900	19098400	16936900	18749300	14845200	11360000	15407200	14888300	15690800	12473300	6292090	19885600	15218200	11369200	12652900	7955090	9181120	8853800	19335700	17095000	18384100	12086000	14955000	18054200	17568600	15030600	15917000	13131000
O75923	Dysferlin OS=Homo sapiens OX=9606 GN=DYSF PE=1 SV=1	DYSF	1489070	3842360	1366810	5291910	5525670	6055020	1998140	1942230	3041530	17385200	2854370	2466730	1666240	2215250	2028020	11487500	2166300	1946590	4524650	6794890	2184770	1889310	2180580	2793050	2157460	1406780	3923470	1537960	1092420	1607530	4363620	2969210	2398590	1674340	2503300	6867730	2375980	2583000	1788630	2891860	939559	1339190
O75928	E3 SUMO-protein ligase PIAS2 OS=Homo sapiens OX=9606 GN=PIAS2 PE=1 SV=3	PIAS2	300472	276905	382819	234549		408836		243397	343606		322533	352390	270799	264995	324229		315682	304474	300493		347205	373803	325919	291530	159571	346307	224084	297135	277948			427420	240932	344420	225377		264612	300437	354995	296945	244471	205140
O75934	Pre-mRNA-splicing factor SPF27 OS=Homo sapiens OX=9606 GN=BCAS2 PE=1 SV=1	BCAS2	1587750	1260770	1581280	748028	1098020	1454900	977484	1318260	1182210	767857	1365100	1370680	1310550	1308430	1387140	593210	1594120	1489650	1366910	774861	938312	1803690	955128	1065740	1045670	1634460	1720510	1727420	1039220	1544540	1164390	1220960	1328460	1900180	1241120	705625	1644210	1186010	1678460	1208000	1477020	1301360
O75935	Dynactin subunit 3 OS=Homo sapiens OX=9606 GN=DCTN3 PE=1 SV=1	DCTN3	2581430	3168140	3020840	3737680	3365560	2915950	3706960	3480080	3365930	3763360	3403300	3388600	2774110	3707530	3168630	3621760	2308520	2259880	3807110	3274290	3567980	2807150	3026290	3191820	3260190	2125710	2072370	1817720	3311340	2760930	3394420	3159850	3374850	2072210	2158570	3558790	2286520	3348950	2831850	3233920	2564200	3557150
O75937	DnaJ homolog subfamily C member 8 OS=Homo sapiens OX=9606 GN=DNAJC8 PE=1 SV=2	DNAJC8	5118290	4735240	5941270	4026490	3887780	4288670	5398470	7118280	5796330	4267740	5777230	6786040	4615910	5953520	6969670	5250120	7282670	3122010	4877080	4434580	6761260	5987910	5623290	5567680	6799850	3155980	3165830	3767790	7983900	7152710	5584360	6278930	5190860	4957670	2779550	2384250	5827380	6230730	7081070	5521380	5247290	6192120
O75940	Survival of motor neuron-related-splicing factor 30 OS=Homo sapiens OX=9606 GN=SMNDC1 PE=1 SV=1	SMNDC1	1069190	914357	987213		730381	787419	770748	857782	701464	736108	918684	737593	857914	843084	994775	335849	1746780	930097	935086	634768	992334	1373250	973548	1246670	1240700	845362	1075040	1143070	766886	1263580	911940	1024150	1001480	1148320	801710		1069160	817449	985724	834597	1262860	1118960
O75955	Flotillin-1 OS=Homo sapiens OX=9606 GN=FLOT1 PE=1 SV=3	FLOT1	7778470	12043300	8502080	10351100	8942470	7858830	9197280	7411500	9911600	7535960	8915090	8399120	7484660	7884090	6371520	7880050	5183070	11229700	10331200	7248980	5048530	10023100	5471570	6425120	7205080	11822700	8836220	8068730	9793880	6259840	12248200	7483940	8719860	6051340	9048390	6993150	7110820	9169310	5380840	7590360	8976760	9094190
O75962	Triple functional domain protein OS=Homo sapiens OX=9606 GN=TRIO PE=1 SV=2	TRIO	1451880	1269210	1495470	1332700	1950070	1934090	1652210	1104140	1539890	1409010	1276180	1381320	1390090	1577270	1428270	1298870	1681160	1656310	1711530	1586760	2141430	1249350	1847430	1418710	1435330	1522560	1467090	1330710	1648080	1664450	1526280	1952190	1290610	1441340	1979560	1163070	1776970	1551380	1646970	1279740	1491220	1449920
O75970	Multiple PDZ domain protein OS=Homo sapiens OX=9606 GN=MPDZ PE=1 SV=2	MPDZ	558957	952637	814585	979291	618915	587548	597303	700737	952754	829447	843180	885000	631062	1077280	610472	623539	427393	326632	899752	797383	654155	743560	933367	664415	729094	459972	643171	688841	649865	685382	933958	485824	989976	547886	598091	606599	619337	705365	566751	731535	627767	879076
O75976	Carboxypeptidase D OS=Homo sapiens OX=9606 GN=CPD PE=1 SV=2	CPD	5869840	3656360	5036870	1003770	2269510	3898990	1382020	1657940	3951570	2541490	2038860	2066000	4630020	3514660	1706210	712501	2125960	4375330	2045010	971120	1481880	3246980	2474250	2810180	2710140	4929040	4500200	4875140	1628350	3498760	2134910	1604710	2230070	4333440	3791550		5115780	2682580	2465450	1412560	3319380	1467800
O76003	Glutaredoxin-3 OS=Homo sapiens OX=9606 GN=GLRX3 PE=1 SV=2	GLRX3	2461200	2023820	2337080	1656550	2034840	2371530	1576500	1871000	2026710	1850720	1891300	2165170	2648090	2031880	2668450	1757320	1861840	739813	2173230	1796370	2038910	1763610	3048570	2856420	1207020	980773	827323	919412	1646040	1962430	1525120	2504050	2435290	1586710	663805	898365	1725280	2326700	1024780	2038920	1175380	1455430
O76021	Ribosomal L1 domain-containing protein 1 OS=Homo sapiens OX=9606 GN=RSL1D1 PE=1 SV=3	RSL1D1	6605350	2649320	6272540	1747850	2279150	6102620	2426110	4268870	4321030	2596220	3492660	3419600	7463970	3069650	5366380	2236680	13441500	6795860	2780800	2575760	2881570	8503850	3213480	3566640	3779500	7758420	21898500	9580280	3293530	8115330	3367040	3625960	2937020	8521930	6471940	974900	6972010	4014470	4761710	2877400	10379300	4118840
O76024	Wolframin OS=Homo sapiens OX=9606 GN=WFS1 PE=1 SV=2	WFS1	2010690	4774900	2363420	6507300	3823350	2290150	5168070	2542790	4357330	2667580	4132260	3254780	2110510	3577070	3194340	3360030	1903270	3702140	6487100	2930300	2325140	3505910	1814110	2055920	2620830	3639630	2613230	2793130	5004060	2705040	4265680	4485380	4453820	2561430	3406820	3828560	2299970	3674740	2479590	4143700	3557310	4328580
O76027	Annexin A9 OS=Homo sapiens OX=9606 GN=ANXA9 PE=1 SV=3	ANXA9	253363		234473				923351	957214	244825		497436	500288	258691	371416	272492	350319		153934	388917	463339	668543	427477	2702920			248634		97461.4	859532	300400	484716	569137	246583	301825				423954	291025	550087	161815	497116
O76031	ATP-dependent Clp protease ATP-binding subunit clpX-like, mitochondrial OS=Homo sapiens OX=9606 GN=CLPX PE=1 SV=2	CLPX	1438620	880484	1163740	653123	645215	1398250	509008	820470	1034050	803432	814634	734721	1553550	752714	931695		1582810	1723010	558927	533631	906315	1245380	1195480	1227610	774236	1913820	2151440	1357960	579557	1111610	563353	607630	700235	1885550	1645350	547873	1616690	897158	1314090	521353	1124430	563347
O76041	Nebulette OS=Homo sapiens OX=9606 GN=NEBL PE=1 SV=1	NEBL	4263960	7611530	4535000	12890600	986468	2088680	6219170	2618660	4575370	2324350	5970180	2728990	3252060	2603370	6175030	5487270	845858	2562670	12646800	4097210	4193250	11930600	3693100	2370690	3422420	3031700	1473190	1758310	3710120	5307610	8358590	5676430	6402180	3940840	2403940	1646840	1456250	2073570	3201350	6115050	6072600	5492460
O76054	SEC14-like protein 2 OS=Homo sapiens OX=9606 GN=SEC14L2 PE=1 SV=1	SEC14L2	8396710	9702080	3705070	701319	835856	1707670	574724	936875	2672470	1523650	4889790	5496490	2780310	5862830	728243	530049	1008600	815553	4231350	683583	857772	3791350	2654200	367172	3115740	680502	585404	488659	360408	1550950	1444900	700182	3591850	4610680	646071		1215910	725871	981188	1460350	580022	885336
O76061	Stanniocalcin-2 OS=Homo sapiens OX=9606 GN=STC2 PE=1 SV=1	STC2	216660																	353709								194583	220260						175961				402856				299516
O76062	Delta(14)-sterol reductase TM7SF2 OS=Homo sapiens OX=9606 GN=TM7SF2 PE=1 SV=3	TM7SF2	3738600	2313350	3106860	938788	713092	1602650	1216440	1776920	2095430	1821590	1430100	1060280	3696300	1864500	1319380	1448900	1317730	2537980	2421400	352163	1036560	3483140	1167500	790330	597239	2564620	3895620	3715250	1457710	1785160	1859530	953438	1307980	5953000	2207580	852131	2480550	1633620	3866110	927192	2450350	1750000
O76070	Gamma-synuclein OS=Homo sapiens OX=9606 GN=SNCG PE=1 SV=2	SNCG	2537270	6516700	2486790	20143600	3433950	1791180	7850960	3308240	5053220	4393750	10582400	10321800	1791140	9108920	3068730	5945900	2378870	2282590	16567500	4341700	3416150	4750380	3349740	4987910	7262680	2260130	2123470	2146850	5907170	4909690	11702000	12214700	10830200	1947470	2260150	4196290	1052880	1875210	3141090	7801150	3064140	5522350
O76071	Probable cytosolic iron-sulfur protein assembly protein CIAO1 OS=Homo sapiens OX=9606 GN=CIAO1 PE=1 SV=1	CIAO1	2233660	1961590	2369070	1197590	1734550	2078340	1395470	1984850	1678540	1430650	1763130	1738480	2341770	1797170	2508860	1173330	1883620	1128960	1813000	2024080	1898440	1683160	2094430	2052840	1790320	1258500	946954	1114470	1412770	1888980	1481040	1697130	1680350	1473310	1104650	1191330	1779140	1942440	1422010	1692000	1386270	1548380
O76074	cGMP-specific 3',5'-cyclic phosphodiesterase OS=Homo sapiens OX=9606 GN=PDE5A PE=1 SV=2	PDE5A	1813990	4111150	2476180	5410500	4402260	4277820	4014220	3134920	4779080	6269010	3078040	3057500	2740560	2318440	3100440	7034070	1512920	1353510	4126480	7707580	3296390	2548450	1949930	2554050	3620370	1084780	903492	694606	5884200	3670400	6767280	3650190	2925890	1809740	1689750	5913910	684780	5799770	2762160	4345180	2875080	3824800
O76075	DNA fragmentation factor subunit beta OS=Homo sapiens OX=9606 GN=DFFB PE=1 SV=1	DFFB	493591	243251	648451	676456		610560	463936	528740	479073		463836	584295	748131	270852	438140	843912	852914	289180	270019		611500	497201	364422	558661	825907	235608		233736		777639		519134	426815	463327			484734	426028	666032	489909	455199	447912
O76076	CCN family member 5 OS=Homo sapiens OX=9606 GN=CCN5 PE=1 SV=1	CCN5			352299	1060150	2854650	738637	2620060		711414	1636670	706752	870768	376243	605112			1129700	1536590	802915	1065740	2199840	868156	1057100	1310210	795605	779069	624117	603128	1611240			567315	488656	398887	1748320	2121760	372377		1112760	496047	2102410	707091
O76083	High affinity cGMP-specific 3',5'-cyclic phosphodiesterase 9A OS=Homo sapiens OX=9606 GN=PDE9A PE=1 SV=1	PDE9A	235845	349900	253752						170955		464587	204264		414292								297370				65341.1	146771	369655		162373			244958	159590	168667				408571		277398	283165
O76094	Signal recognition particle subunit SRP72 OS=Homo sapiens OX=9606 GN=SRP72 PE=1 SV=3	SRP72	4177590	3187740	4002460	2210180	2576280	3748160	2642320	3330450	3517850	2909730	3371410	3231170	4895230	3104010	3984330	2568780	5400220	2866420	3263350	2872090	3307640	3386900	3441930	4025940	2256250	3017920	2933010	4320720	3220100	4338770	2697450	2938470	3922260	3004190	2625560	1450590	3893130	3326190	3977610	2824590	3135020	2799820
O76095	Protein JTB OS=Homo sapiens OX=9606 GN=JTB PE=1 SV=1	JTB	3609900	1809630	3530750	796599	1800740	3186510	1306360	2346750	2354890	1002080	1844480	1800200	2486300	2171830	1578780	1023010	1772950	3321970	2352470	1538290	1982050	2152280	1825840	2562200	2249390	3636770	3441110	4108940	1533080	2729360	1714880	1249490	1813900	4415610	2169860	586395	3809180	3868840	2728270	1352990	2320150	1571400
O94760	N(G),N(G)-dimethylarginine dimethylaminohydrolase 1 OS=Homo sapiens OX=9606 GN=DDAH1 PE=1 SV=3	DDAH1	12168100	11413400	14226200	4125460	3252420	4921380	6146760	9903790	8824510	7103900	9679560	9159190	13706200	14185000	7545180	4645610	3293750	3953970	5433160	4120520	4077170	9975560	4722600	7669960	2801910	4245730	2015140	4088460	7158700	8882530	7845110	4455580	6688130	6236030	2438070	4530310	7145500	10962700	7859030	8189490	5831440	8262630
O94762	ATP-dependent DNA helicase Q5 OS=Homo sapiens OX=9606 GN=RECQL5 PE=1 SV=2	RECQL5	383896		318500			335851	238901	269539	247846		367739	213037	368306		389899		401952	302179				332532	463809	218575		427992		422820	185669	262414			312407	408849	229360		337310		266981	277633		257147
O94763	Unconventional prefoldin RPB5 interactor 1 OS=Homo sapiens OX=9606 GN=URI1 PE=1 SV=3	URI1	893367	1472860	944165	2063570	1858380	973056	1159460	971733	1191990	1620160	1159810	1167550	652326	1182130	1087490	1168430	790760	754018		4476650	1290210	983509		681133	1612150	607123	723374	734091	1167430	831975			1479640	757019	733142		712784	1218740	855182	1478000	831648	1082900
O94766	Galactosylgalactosylxylosylprotein 3-beta-glucuronosyltransferase 3 OS=Homo sapiens OX=9606 GN=B3GAT3 PE=1 SV=2	B3GAT3	624953	389621	693002	237459	595941	805469	334518	542677	606268	435051	510679	364813	689895	471911	634939	199264	705985	882866	276314	294111	644422	598499	562499	421049	501985	1120860	1113020	1502870	354778	377529		216659	535522	689644	848679		564785	677867	842719	360013	973420	426771
O94768	Serine/threonine-protein kinase 17B OS=Homo sapiens OX=9606 GN=STK17B PE=1 SV=1	STK17B	178675	149907	159866		33018		128975	178550	148314		147807	167014	105090	188398	163543		18435.4					133627	94759.4	165187					128998	59869.8		46963.9	119457	58501.3			75479.3	106681		135973	38102.2	224240
O94769	Extracellular matrix protein 2 OS=Homo sapiens OX=9606 GN=ECM2 PE=2 SV=1	ECM2						159055	139419	111649		334507						245703	216293	272819			291908					214762	243913	150533				312085	277794		437480		439519		351140	177288	273878	415547
O94776	Metastasis-associated protein MTA2 OS=Homo sapiens OX=9606 GN=MTA2 PE=1 SV=1	MTA2	2759860	2440480	3006020	1510620	2951540	2937590	2498170	3298320	2803860	2173800	3414510	3123280	2748590	2794830	4188920	2012430	3744400	3120990	2405800	2356770	3486310	3038940	3400650	3441190	2259540	2956630	3760910	3417980	2950460	3261160	2203490	3602210	2820990	3847090	2983090	605091	3912490	3053900	3319920	2549420	3228440	2880120
O94788	Retinal dehydrogenase 2 OS=Homo sapiens OX=9606 GN=ALDH1A2 PE=1 SV=3	ALDH1A2	2320960	4410520	1676850	8955010	2276240	2590710	2150160	3901550	2483300	3119870	5164790	5173630	1296100	5482950	2111810	12336000		133154	7987020	1946980	2865040	2707660	1068780	599115	4142360	459069		302026	2926580	2415770	8384390	6907840	2221030	1040600	291213	4002700	300115	1904400	1810870	4294010	1406570	7603090
O94804	Serine/threonine-protein kinase 10 OS=Homo sapiens OX=9606 GN=STK10 PE=1 SV=1	STK10	1453470	913786	1207830	1210270	2265730	1735930	1629070	1701370	1320200	1302680	1852380	1620340	1519940	1425260	3626030	1631480	1619410	1073490	1253480	1904450	2023380	1086910	2239600	1881280	1150510	814279	917427	858971	1684500	1573340	1242100	1637030	1830440	1275160	1192210	989698	1399510	2394430	1547600	1083700	1404530	1395410
O94806	Serine/threonine-protein kinase D3 OS=Homo sapiens OX=9606 GN=PRKD3 PE=1 SV=1	PRKD3	137022	115736	221982	229290	212734	146978	189162	258047	196003	229969	219411	247479	140973	262366	226369		91146.2	123652				133524	150827	134855		105106	86429.2	103983	190729	225915		177252	157817	110644	148528		98046	197550	196693	192753	134919	270888
O94808	Glutamine--fructose-6-phosphate aminotransferase [isomerizing] 2 OS=Homo sapiens OX=9606 GN=GFPT2 PE=1 SV=3	GFPT2				2695210	1292970										277164	294750		233001			378332	512238	790416	584607	631390									670237			831499		233029
O94811	Tubulin polymerization-promoting protein OS=Homo sapiens OX=9606 GN=TPPP PE=1 SV=1	TPPP	579694	1264630	873959	1841930	857917	389364	1513490	1122390	1137150	1593160	804439	886230	670284	720883	1374800	1806070	390757	406976	2195190	828244	1001110	1044590	687477	2153900	1497750	283489	349399	508127	1162560	828708	1762980	1520280	1260090	523987	288821	2678960	352624	1791980	1082950	1261530	857940	1012190
O94813	Slit homolog 2 protein OS=Homo sapiens OX=9606 GN=SLIT2 PE=1 SV=1	SLIT2	445846	541406	347737	743704	869329	538238	812417	1053230	587646	1027180	637555	591991	454844	664066	497906	1218570	458546	881784	919531	975901	934864	355234	981549	400638	599579	667218	668134	413469	742347	554866	679581	1354230	597850	484231	502945	912071	632624	743418	604831	512452	507091	542515
O94817	Ubiquitin-like protein ATG12 OS=Homo sapiens OX=9606 GN=ATG12 PE=1 SV=1	ATG12	1349700	1505260	1355760	1149930	984951	1070550	1083530	1037820	1256610	798636	1349510	1410370	1040330	1621630	1126960	767622	615343	672412	952261	974591	1088180	851309	877651	1017620	473740	610718	472817	493016	1080340	950016	1296900	1171930	1254710	610064	455013	595518	713289	974379	1166880	1315860	701113	1320430
O94822	E3 ubiquitin-protein ligase listerin OS=Homo sapiens OX=9606 GN=LTN1 PE=1 SV=6	LTN1	1148860	1114630	1034320	946140	1062210	1036890	991088	1059190	1048000	1000450	1015500	1018930	961096	1056830	910113	875136	934688	730132	1191710	927010	1035530	942857	830461	1095170	852863	701551	624647	665563	962453	920534	869852	982563	1059380	974155	488124	510037	1088910	1012020	948924	883182	858973	938042
O94826	Mitochondrial import receptor subunit TOM70 OS=Homo sapiens OX=9606 GN=TOMM70 PE=1 SV=1	TOMM70	4355710	3794520	4253660	3683630	3202520	4273560	3662920	4184610	4540420	3954230	3557650	3285870	6558660	2919410	3715320	3015410	5318160	5761350	3826660	2750510	3404460	4804610	3082820	4470380	3148880	7138190	10391300	5103630	4108830	4384910	3520570	3833720	3651320	4705360	5975660	3145290	4857860	3620460	5249060	3363750	7207590	4432100
O94829	Importin-13 OS=Homo sapiens OX=9606 GN=IPO13 PE=1 SV=3	IPO13	586721	699195	756471	810345	868874	724642	875039	741446	691071	803386	699842	797693	877096	699683	779018	839074	540915	400344	738818	623387	996385	740162	925842	495337	876294	434338	402708	282313	847861	877929	994019	947355	729763	629740	398776	861681	938414	747093	626915	871672	558229	820603
O94830	Phospholipase DDHD2 OS=Homo sapiens OX=9606 GN=DDHD2 PE=1 SV=2	DDHD2	736559	1773650	1036530	1771430	959883	871131	1317540	1293740	1554360	1407560	1417970	1319310	1196720	1284920	1234150	1315790	920016	669302	2436580	1521260	1255100	1386920	989743	1144150	985191	626679	566868	583746	1584830	1233070	1427800	1913170	1589210	801764	542549	1902620	645188	1302440	1308840	1112880	775769	1420560
O94832	Unconventional myosin-Id OS=Homo sapiens OX=9606 GN=MYO1D PE=1 SV=2	MYO1D	5787570	4269620	6433200	4617180	3482270	5029570	4877660	6310380	6444350	5989880	4975660	4676650	7976030	5033200	6240170	4067730	8058320	14695200	3637580	6247070	10157200	6391210	9971850	14619100	3079410	13385800	12572100	10404700	3768460	5863030	4147470	3223750	4939520	9579020	13764000	2386900	7824040	6987400	9010650	4497770	8458130	4548790
O94842	TOX high mobility group box family member 4 OS=Homo sapiens OX=9606 GN=TOX4 PE=1 SV=1	TOX4	385788	287116	323825	145306	156863	346373	98460.2	260961	261885	83719	268246	271277	346563	266525	261278		482203	346696			211762	352655	235815	292126	332567	354198	225706	245529	144746	230924		136680	328929	545218	311643		423638	212035	361273	223025	338157	252813
O94851	[F-actin]-monooxygenase MICAL2 OS=Homo sapiens OX=9606 GN=MICAL2 PE=1 SV=2	MICAL2	665156		912588		723649	1068430	655549	728984	687332	587670	397141	292554	806296	267538	290731		1101000	1720770	688890		922627	649739	1505900	1046740	441950	1745000	1059790	1015400		724449	301838	1257040	421493	909327	1325380		975400	638101	758800	170499	806736	430306
O94855	Protein transport protein Sec24D OS=Homo sapiens OX=9606 GN=SEC24D PE=1 SV=2	SEC24D	2482030	1619010	2414060	1076370	2718670	2759790	1023030	1791000	1634020	952094	1743880	1658420	1818520	1604730	1398240	971680	1906390	2052590	1492360	2898750	2499060	1563600	2768000	2139590	1171710	1824830	1462430	1482420	848722	1811530	942147	1320690	2084810	1791650	1375030	309670	4342720	1522360	1911420	1487590	1444080	1086030
O94856	Neurofascin OS=Homo sapiens OX=9606 GN=NFASC PE=1 SV=4	NFASC	487731	1193760	553823	1599400	855949	915705	1623940	1444370	1105560	1122030	987893	1137730	654904	1489210	822535	1423790	895505	862372	1048000	583402	1186930	872072	733671	1133160	1078750	767295	965245	920406	1536900	1035390	1322130	1029430	1313200	643160	867147	1318140	539226	1112180	1156240	1321950	1125630	1714700
O94864	STAGA complex 65 subunit gamma OS=Homo sapiens OX=9606 GN=SUPT7L PE=1 SV=1	SUPT7L	158489	112871	164844		174176	146026	131526	176236	130559	160562	152179	113118	120219	114317	186782		235121	151154	110536			185251	70329.2	104321		184984	224169	235699	152802	217160		532320	134532	179945	153971		180323	240755	256587	106956	263892	199686
O94874	E3 UFM1-protein ligase 1 OS=Homo sapiens OX=9606 GN=UFL1 PE=1 SV=2	UFL1	6873480	5751470	4399840	4829570	3420820	3821460	3634780	4566170	5489520	3977580	5301060	5324320	4208820	5056870	5305810	3602790	4313180	4054110	4959330	4344420	3714380	5248090	4039080	5158130	2901280	4280810	4036450	6489770	4236590	3862330	4094170	3660450	5945210	3719530	4579560	2543730	5367960	3875510	5452080	4564380	3797970	5173920
O94875	Sorbin and SH3 domain-containing protein 2 OS=Homo sapiens OX=9606 GN=SORBS2 PE=1 SV=3	SORBS2	3803390	10573400	2608540	8106030	12232200	6062120	7461760	5634070	12902300	13330600	6259300	4573690	6245500	3509230	9485250	10729500	8313690	10918000	12287200	11202800	6974040	8822960	5465980	9489720	8105870	8845630	9556980	6767380	6958250	7197620	9522210	6191460	8921560	7290540	14267200	16087000	3199490	7472520	7869450	11634800	13405300	5684450
O94876	Transmembrane and coiled-coil domains protein 1 OS=Homo sapiens OX=9606 GN=TMCC1 PE=1 SV=3	TMCC1		351596	376616	487757		494510		156483	485062	479641	421094	419797	511641	290716	536991	232261	358267	436755		617248	537574	569471	336033			421855	601268	440738		495693		513988	543243	459524	371357		383805	490140	451851	491762	293825	367238
O94880	PHD finger protein 14 OS=Homo sapiens OX=9606 GN=PHF14 PE=1 SV=3	PHF14	137632		173107	44477.3				197281	179724		225996	106235	231810	186173	229735	110614	205657	292239	164178			172151	120412	164798	225935	213993	241780	170113	206329	213066		277065	248798	180582	170567	116908	120653	222563	198713		210438	226860
O94885	SAM and SH3 domain-containing protein 1 OS=Homo sapiens OX=9606 GN=SASH1 PE=1 SV=3	SASH1	796166	883840	1127680		877798	852175	1164010	740257	1432450		859197	581076	797006	709350		1572600	644384	782438	975325	1829550		837556	1611420	404279	826416	707533	570445	902052	854934	1123160	1210400	875473	599032	652676	686128		624861	1193640	1159960	1103710	841273
O94886	CSC1-like protein 1 OS=Homo sapiens OX=9606 GN=TMEM63A PE=1 SV=3	TMEM63A	6793010	5141600	6234490	834155	1452640	2348900	2391280	3574750	3210290	1539010	3530970	3531300	3336410	5343500	2532540	869609	1154360	5874170	3591980	871640	1430940	3683780	1679510	1903300	3932790	7741820	2081190	7887010	2894250	2132530	3615620	1066310	4400150	3527920	1853930	369635	4202870	2569670	1910620	3095510	2257590	3429120
O94887	FERM, ARHGEF and pleckstrin domain-containing protein 2 OS=Homo sapiens OX=9606 GN=FARP2 PE=1 SV=3	FARP2	727552	859522	906278	405505		484918	541190	668653	788847	122957	985574	956202	597278	915907	454966		684766	820268	1010980	374483	475075	1028280	745341	1117250	639950	780130	613335	909117	611470	919171	630589	762528	877398	621820	637214		782665	954314	816183	410786	827548	684177
O94888	UBX domain-containing protein 7 OS=Homo sapiens OX=9606 GN=UBXN7 PE=1 SV=2	UBXN7	1742940	1158570	1938780	992989	1506210	1475350	1529290	1826430	1635740	1076200	1681670	1462200	1675950	1703930	1488500	1525470	2094350	1045650	927139	1418250	1336650	2064740	1605730	1616050	1356170	933808	1135640	946889	1560350	1616220	661127	2524130	1652780	2562220	1059140	1295210	2897840	1450650	1687730	1496600	2691300	1659230
O94901	SUN domain-containing protein 1 OS=Homo sapiens OX=9606 GN=SUN1 PE=1 SV=4	SUN1	1252780	1229420	1368380	1550740	1370420	1612920	2191970	1985350	1494910	1784390	1515430	1496130	1400340	1327420	1657010	2666990	1355460	2508710	1267030	2159890	1962150	1838970	1326880	2179250	1189680	2276440	2034940	1875650	2862740	1905400	1602540	1388850	1156210	1811180	2170980	1560000	1321640	1499710	2168800	1440160	2181880	1911550
O94905	Erlin-2 OS=Homo sapiens OX=9606 GN=ERLIN2 PE=1 SV=1	ERLIN2	11023600	14402400	10795100	11837600	9345600	10941900	14191900	11733800	12432700	9207420	12785400	13186000	8657700	11932100	10346100	9758870	10473500	15258500	12640900	9045190	10646200	13794100	8552060	12834900	4312970	15730500	15484200	20916900	17988100	13177400	13490200	9179690	13084700	10801200	19679300	8577690	7962250	12260300	12515700	12418400	12451600	15272800
O94906	Pre-mRNA-processing factor 6 OS=Homo sapiens OX=9606 GN=PRPF6 PE=1 SV=1	PRPF6	3443600	3062630	3625020	2491460	2396800	3283490	3042750	3588000	3463160	2309100	3603170	3662950	4204090	3434400	3761990	2323560	4801610	3917500	3135460	2981660	3486870	3979980	3637500	3682460	3550480	4256560	5249560	5040870	3713570	4400140	3546240	4209730	3577480	4764870	3863260	1772200	3736630	3741320	4831200	3088840	4376840	4005300
O94911	ABC-type organic anion transporter ABCA8 OS=Homo sapiens OX=9606 GN=ABCA8 PE=1 SV=4	ABCA8	14526600	22068400	10221900	10223700	9978640	8604730	25171600	20741200	5648910	9814880	11871200	13964400	6993620	13229800	10705200	26533900	9763700	16030100	11392800	13269700	13262900	12297400	16971700	44120900	14225900	15681600	14817600	16493500	27448100	21317200	32025000	8105760	10849500	11624000	11990700	11975400	6207330	10992800	19277200	7402720	20082600	14344900
O94915	Protein furry homolog-like OS=Homo sapiens OX=9606 GN=FRYL PE=1 SV=2	FRYL	1099030	718069	954646	517399	1146410	1111330	774277	1002730	810857	834435	865191	868866	1030610	1011770	1153670	787165	1342480	765899	753376	946521	1041520	945479	1210230	2274990	768174	845715	809825	808443	965738	1100590	729697	991206	898923	928377	648203	907144	885014	1018120	1114030	745770	980682	783596
O94919	Endonuclease domain-containing 1 protein OS=Homo sapiens OX=9606 GN=ENDOD1 PE=1 SV=2	ENDOD1	10475200	8918750	5957590	4382800	4186690	7017900	3894320	5447390	7109340	14801200	6691630	5473430	6167570	5729650	4315240	5995320	5503020	11532500	5014240	3202880	4629340	7396920	5547590	6592510	7540180	11626400	7633080	12757900	2449250	4258880	3712820	4040220	5516280	11071900	13564100	2781220	3341930	4653240	8157050	4351010	8692930	3013730
O94923	D-glucuronyl C5-epimerase OS=Homo sapiens OX=9606 GN=GLCE PE=1 SV=3	GLCE	494786	317653	203999	814135	183586	452384		322116	346100		335796	376889	390587		302661		409175	519093	259747	482390	432822	328382	392694	775032		534136	451256	324781		375275			475094	416516	515059		492914	329521	446169	330308	265535	348030
O94925	Glutaminase kidney isoform, mitochondrial OS=Homo sapiens OX=9606 GN=GLS PE=1 SV=1	GLS	1495130	1306930	1796360	1126430	2101040	2032410	3391110	2196570	1719160	1742210	1478470	1430930	2482060	1360600	1938940	1432440	4365780	4106750	1624550	2501320	2456510	2399370	2590930	3130610	1697300	3900710	2441290	2333650	2138430	2081310	1503680	3054000	1427920	5622690	5270210	1567040	2526730	2200490	2770630	2301780	3099520	1224340
O94929	Actin-binding LIM protein 3 OS=Homo sapiens OX=9606 GN=ABLIM3 PE=1 SV=3	ABLIM3	209389	396152		506027	1048210	401961	622031	306768	516193	1077770	347329	473629	130630	269208	266901	1007880	329505	268415	448209	1651160	401772	276937	373521	505568	192413	265031	334796		505204	282022	417427	408719	446524	247847	294688	1023000	201219	1053090	319757	453658	355890	677670
O94953	Lysine-specific demethylase 4B OS=Homo sapiens OX=9606 GN=KDM4B PE=1 SV=4	KDM4B	126294	97409.3			86527.2								136517					173996				160006		158317		187493	165350	121529					223565	137928	137996				102533		171595
O94955	Rho-related BTB domain-containing protein 3 OS=Homo sapiens OX=9606 GN=RHOBTB3 PE=1 SV=2	RHOBTB3	412756	326999	275929	212029				182427	362228			249909		237762				221068				332128				301638				176443			320942	255073			303094				224735	200936
O94964	Protein SOGA1 OS=Homo sapiens OX=9606 GN=SOGA1 PE=1 SV=2	SOGA1	440953	381720	723451	564340	399070	643966	434834	382182	466852	411216	487205	423979	507800	558385	459749		359371	682459			303457	544886	370113	226485	738963	670221	427854	508923	491412	553785	532729	533188	521562	478796	370093		652266	604257	540054	375340	321771	486107
O94966	Ubiquitin carboxyl-terminal hydrolase 19 OS=Homo sapiens OX=9606 GN=USP19 PE=1 SV=2	USP19	564592	581589	710405	503040	594808	663160	613402	685815	696323	662086	589121	645112	551392	648290	615779	617536	608133	458565	513762	1033160	577882	517029	553368	535328	539110	483662	487800	438629	487748	541682	738648	574173	553233	525588	421046	806247	506551	540264	544982	648633	614699	516400
O94967	WD repeat-containing protein 47 OS=Homo sapiens OX=9606 GN=WDR47 PE=1 SV=1	WDR47	282508	431608	479573	546852	495536	380594	582474	490997	442800	557264	460836	510599	361257	547745	434295	571055	354916	383481	562402	807091	1099010	393985	295299	512787	1071970	345617	417225	343003	455448	523665	551058	423808	568087	407655	235079	415937	321776	527550	697770	367315	425944	664168
O94973	AP-2 complex subunit alpha-2 OS=Homo sapiens OX=9606 GN=AP2A2 PE=1 SV=2	AP2A2	5265560	4133270	5433880	3780370	5159940	5232080	5252800	5138320	5100920	4070500	4851780	4752650	5170050	4528870	5998440	3543640	4506300	4844720	4530660	5038570	5313290	5099800	5510090	5313860	4194550	4477510	4491650	5211890	4267230	4958050	4498910	4150140	4668550	4965590	4992270	2340810	5275080	4701060	5726550	4149230	4827450	4123870
O94979	Protein transport protein Sec31A OS=Homo sapiens OX=9606 GN=SEC31A PE=1 SV=3	SEC31A	11958100	10578500	12071900	6031410	10540500	11734300	7337590	9572810	9559380	6671450	9496910	9438350	10673600	10015900	8243030	6205800	9675880	9586740	7867600	9985860	9496130	10047500	10122400	9743740	6790720	7516240	7795320	11204200	7180550	10058700	7065940	7058900	11179300	10895800	8506390	3647650	15142500	9748250	10350400	8297170	9308140	7752130
O94985	Calsyntenin-1 OS=Homo sapiens OX=9606 GN=CLSTN1 PE=1 SV=1	CLSTN1	2112810	2697550	1520230	672933	667480	1180700	776752	809472	1801230	821517	1206790	1203880	1606450	2279450	705236	1197560	1382000	2321430	1134280	625554	1132580	2092210	1837300	1001920	1470900	1983170	1150190	2491250	1005580	1077470	1289740	3129680	1321550	1471930	1825450	325284	2315960	1129930	1311170	935474	1341790	1026710
O94992	Protein HEXIM1 OS=Homo sapiens OX=9606 GN=HEXIM1 PE=1 SV=1	HEXIM1	1634070	1502430	1709670	827090	811899	1200620	1486860	2024660	1518770	1094040	1662650	1531630	1511560	1817020	1394800	1037990	1592750	1331320	1576380	1069320	1398990	2395190	1202390	1543070	1894790	1422970	1477110	1753410	1608380	1682520	1360190	1401220	1550050	1951020	1094150		1522700	1672380	2139430	1305440	1905700	1500390
O95049	Tight junction protein ZO-3 OS=Homo sapiens OX=9606 GN=TJP3 PE=1 SV=3	TJP3	720266	412078	783422			311901	390410	816364	444377	355562	390807	325566	633323	305349	388257		396842	473796	517252	466151	351115	539605	368857	1402990	712281	657442	689361	332176	654001	657159	625826	451526	451165	584416	264048		576918	332573	449899	294783	555377	410499
O95050	Indolethylamine N-methyltransferase OS=Homo sapiens OX=9606 GN=INMT PE=1 SV=3	INMT	336147	591358	295607	469779		902712		380940			643499	522713		528171	2708390	3634420						1984400	2533090									4500760	3775810	207267	985518	2585550	252185			3159990
O95070	Protein YIF1A OS=Homo sapiens OX=9606 GN=YIF1A PE=1 SV=2	YIF1A	4470670	2957790	1338230	1184420	2190320	2688410	1976670	1562590	2373920	1726310	2762620	2610850	2929280	1733820	1819540	1118510	3426530	3907510	1528950	2071300	1797670	3187030	3800590	3730960	2350320	4989120	3478680	6456190	1604320	1191550	1126330	1838110	3729170	4807460	5594440	1178540	4864860	2470780	3144570	2132920	3082040	756107
O95071	E3 ubiquitin-protein ligase UBR5 OS=Homo sapiens OX=9606 GN=UBR5 PE=1 SV=2	UBR5	1040300	806792	1177640	462468	828118	1391710	634098	929463	956737	811334	833466	903640	1062150	842414	970842	542194	1139140	953207	1028610	582988	774639	1157330	809168	964171	920042	1015550	916775	982089	738549	1236960	667940	1253630	894612	1460700	800396	340912	1342000	1045480	1264600	785130	1098950	934238
O95104	SR-related and CTD-associated factor 4 OS=Homo sapiens OX=9606 GN=SCAF4 PE=1 SV=3	SCAF4	1774200	1760430	2242380	1672230	1820170	2206740	1930310	2393390	2082140	990902	2240510	1959940	1879580	1799870	2215310	1423300	2472310	2025240	1913450	1778400	1902150	2555010	1931710	2144610	1655450	2106970	2015950	1824960	2670770	2832540	1980400	2451940	2191050	2205110	1903760	730016	2206420	2119400	2084510	2198830	2593940	2308160
O95136	Sphingosine 1-phosphate receptor 2 OS=Homo sapiens OX=9606 GN=S1PR2 PE=1 SV=2	S1PR2	500178	931188	576162	1334310	846311	860562	813078	1178800	951243	497485	1398880	1266680	623929	1098470	1168610	829418	684499	818344	644986	663984	1059930	765214	599234	1233300	820352	782604	792791	692306	709192	861916	753827	513413	1628720	588735	763598	691425	415331	791494	911840	1149200	1002220	1085460
O95139	NADH dehydrogenase [ubiquinone] 1 beta subcomplex subunit 6 OS=Homo sapiens OX=9606 GN=NDUFB6 PE=1 SV=3	NDUFB6	1157310	1040070	1138810	850672	368944	769811	903059	836269	1049710	1681160	1021730	700047	747391	799457	990374	1333650	1025710	1884760	1082430	850516	801670	993781	645310	1645000		1911430	1456930	1939020	987842	1033380	468005	666416	986042	1746140	1898450	1194190	1034070	1071370	1100310	716510	957977	895171
O95140	Mitofusin-2 OS=Homo sapiens OX=9606 GN=MFN2 PE=1 SV=3	MFN2	1505360	2150520	2059590	2408250	1873490	1882280	2338560	1996560	2072630	2388480	1901150	1976150	2222720	1885640	1966080	2453300	2234610	2566850	2869640	2004330	2009440	2123860	1590330	2247220	1271670	2524840	2536570	1761060	2549100	1981830	1880260	2193770	2012860	1957630	2382840	2036390	1944290	1891190	2292070	2098540	2214430	2401690
O95149	Snurportin-1 OS=Homo sapiens OX=9606 GN=SNUPN PE=1 SV=1	SNUPN	458482	629187	473481		494454	583533		469428	804878		656007	507232	386587	498537	464907		437711		529144	540643	498819	591451	570292			374852		222469	461484				569170	425327	219506		546475	466089	447050	358207	535522	328703
O95154	Aflatoxin B1 aldehyde reductase member 3 OS=Homo sapiens OX=9606 GN=AKR7A3 PE=1 SV=2	AKR7A3																		443285						2195700		799413						1147300		330413					291651		754302
O95155	Ubiquitin conjugation factor E4 B OS=Homo sapiens OX=9606 GN=UBE4B PE=1 SV=1	UBE4B	572497	422614	626258	512593	467784	541395	412032	442311	531461	502434	431470	472599	817505	508375	528264	628500	525922	352638	515877	447256	546839	632791	650128	523716	483067	304529	336688	294936	493059	542948	460191	477137	426053	431323	202785	383193	425123	530890	506937	448392	507817	505585
O95159	Zinc finger protein-like 1 OS=Homo sapiens OX=9606 GN=ZFPL1 PE=1 SV=2	ZFPL1	2095550	1131400	1969490	947574	1349700	1514960	912061	1346680	1558990	995913	1207470	1186310	1828140	1379050	998720	1493560	1238490	1368310	921051	2289730	1797720	1698200	1765450	1438570	1955390	1485970	3008370	2967780	1341380	1628800	1888900	1450080	1157860	2329450	1633190	1231630	1985170	1826920	1973960	987251	2153890	1118710
O95163	Elongator complex protein 1 OS=Homo sapiens OX=9606 GN=ELP1 PE=1 SV=3	ELP1	1970280	1616030	2345390	1206070	1170350	1634130	1412980	1526840	1709870	1384240	1431190	1349070	1628440	1987700	1711450	1206530	2091630	1037980	1228480	1230010	1677580	1544880	1669230	1373150	1094870	1039440	1210090	1294250	1346750	1816880	1215650	1384690	1488060	1303120	803501	611511	1359510	1342170	1633750	1363750	1158860	1846670
O95166	Gamma-aminobutyric acid receptor-associated protein OS=Homo sapiens OX=9606 GN=GABARAP PE=1 SV=1	GABARAP	6348040	7568270	6493090	5389250	6081460	5893100	6916310	8176260	5805780	7495540	6676520	7307700	6115580	6018320	11517500	7365660	5879460	3089270	6707600	9788180	10338800	6041590	7910360	8375650	7339410	3811180	2559620	4104350	5292420	7814650	6657490	6092460	6687590	3883640	3262100	4945700	6756680	8599180	6192970	5006660	4227820	6120160
O95167	NADH dehydrogenase [ubiquinone] 1 alpha subcomplex subunit 3 OS=Homo sapiens OX=9606 GN=NDUFA3 PE=1 SV=1	NDUFA3	1323160	1098420	586646	616053		830324		893664		1196650	979160	711495	404751	394309	596176	842009	1242420	2211170	743082			1632840	801663	1551720		2289710	676542	2510170		919465	387616		1465040	1950700	3490510		1651800				947608	551415
O95168	NADH dehydrogenase [ubiquinone] 1 beta subcomplex subunit 4 OS=Homo sapiens OX=9606 GN=NDUFB4 PE=1 SV=3	NDUFB4	9380340	7176830	8798670	6277160	6082740	8626080	7701720	5997560	8156910	13314800	6653480	6026260	4792730	6382090	7889670	11895500	9291870	13992400	7820300	6485430	7656870	7854140	6017420	15646200	4776900	16789500	10134700	10767000	10347100	9412380	5506630	5690420	9143420	10619700	9582220	6771680	8062740	6812310	8885180	6523050	7127330	7104820
O95169	NADH dehydrogenase [ubiquinone] 1 beta subcomplex subunit 8, mitochondrial OS=Homo sapiens OX=9606 GN=NDUFB8 PE=1 SV=1	NDUFB8	13650300	12303000	10397000	7295200	6346420	12365600	7912190	7275800	10535300	17877400	10043400	9475590	7734470	7400410	9869320	13586600	12492400	20990300	10865600	8650300	8876990	12234700	8276890	19560900	2557450	22876300	13106200	13035200	6237670	11657200	7918750	6861840	12491200	13715400	17061300	6673890	12683600	7730200	14375100	8077550	10128000	6982780
O95171	Sciellin OS=Homo sapiens OX=9606 GN=SCEL PE=1 SV=2	SCEL																	637858
O95182	NADH dehydrogenase [ubiquinone] 1 alpha subcomplex subunit 7 OS=Homo sapiens OX=9606 GN=NDUFA7 PE=1 SV=3	NDUFA7	3367500	2240110	2842170	1841900	1164620	1883440	1670610	1498550	1947670	4397040	1935720	1684130	1620650	1333630	2142470	2296530	3331160	5561260	2481900	2209780	1986000	3206330	2223170	4222020	2319250	6714410	3510430	3829800	2561860	2777780	1694310	1529600	2018140	3630540	5242010	1564650	3243400	1818010	2010350	1597310	2626760	1577040
O95183	Vesicle-associated membrane protein 5 OS=Homo sapiens OX=9606 GN=VAMP5 PE=1 SV=1	VAMP5	336127	600034	444497	865073	863473	566558	677654	613088	581204	745038	745733	672891	373687	752039	628283	820477	515580	459394	590824	791127	384685	335940	430033	252991	756051	469711	354433	423642	515608	484265	1048350	609836	511044	323289	521305	765316	459710	688092	804650	673050	506851	693709
O95197	Reticulon-3 OS=Homo sapiens OX=9606 GN=RTN3 PE=1 SV=2	RTN3	5319200	9552310	3958830	6339060	4559420	6393500	1796110	5401180	5539120	6461200	7439550	5274780	7158300	2462140	8422020	2575430	8340030	11397400	1961920	882552	5083320	7709120	6848840	9532450		9475150	6037470	9506740	2481600	3151490	724116	3795300	6469340	10134300	7281340	275325	6214860	4645370	8318860	8715640	7778510	4251850
O95202	Mitochondrial proton/calcium exchanger protein OS=Homo sapiens OX=9606 GN=LETM1 PE=1 SV=1	LETM1	1967980	1206550	2032380	998619	1581340	2718850	1363830	1625320	1989560	2781530	1441730	1501820	4945550	1544000	1896260	1924290	3301000	2652730	1418470	1573650	1367830	1926910	2428550	3279600	1429720	2975300	3447300	2862300	1281790	2159110	1460860	1455550	1532900	6582110	2666190	1208270	3659780	1620250	2274040	1147590	2577720	1239570
O95208	Epsin-2 OS=Homo sapiens OX=9606 GN=EPN2 PE=1 SV=3	EPN2	1257240	1825290	1257190	1364980	1215950	1020130	1411120	1319390	1370870	939372	1356890	1445620	1071850	1352650	1405020	1252450	1456030	1232910	1378250	1210240	1560380	1521020	1086290	1353380		1175410	1048200	1523630	1109290	1137190	1017080	1576690	1746300	1329110	1145610	918601	1158980	1110120	1356850	1217440	1647220	1490320
O95210	Starch-binding domain-containing protein 1 OS=Homo sapiens OX=9606 GN=STBD1 PE=1 SV=1	STBD1	979515	1756210	1283890	2767110	2894670	2922280	2356960	2106470	2158460	7944720	2106150	1710610	1700490	1411720	1916710	6075040	2531610	1570010	2056630	1756570	2158500	1838660	1176180	1907660	1403420	1362040	1527660	3184780	1773380	788994	1546490	1600470	2487580	2021980	1688200	2445530	1700790	2907260	2110610	2061490	2221440	1857760
O95218	Zinc finger Ran-binding domain-containing protein 2 OS=Homo sapiens OX=9606 GN=ZRANB2 PE=1 SV=2	ZRANB2	841098	824861	936948	671032	865088	971141	739958	1060540	973796	538860	993592	850858	811931	968571	1071030	944024	754617	559864	1020320	727181	829262	932860	593348	755356	854158	513006	564427	505539	820282	896976	749776	1102670	1035790	758974	611811		755983	994724	733163	1069420	863037	1140010
O95219	Sorting nexin-4 OS=Homo sapiens OX=9606 GN=SNX4 PE=1 SV=1	SNX4	3815310	3595680	3797680	3928320	4599700	4812100	4335040	4597410	3592190	3792900	4254550	4179360	3762250	4362070	3990600	2966970	3130870	2875770	3174380	5455670	5348970	4566100	4973650	7008280	2777930	3053970	2927020	2883400	4464560	3815690	3407970	3863910	3913400	3138600	3372850	3305240	4093400	3752540	3837660	3968170	3196390	3748990
O95232	Luc7-like protein 3 OS=Homo sapiens OX=9606 GN=LUC7L3 PE=1 SV=2	LUC7L3	1233270	897139	1299320	821734	724492	1113330	814567	1188870	1057450	666657	1034060	1010620	1454780	1043540	1087910	664004	1565090	1184160	935456	671845	1056810	1234530	929804	1118550	844059	1382290	1932170	1281270	977880	1336520	696826	1097260	957150	1405890	1201820		1391010	1079990	1391770	936529	1481020	1082650
O95236	Apolipoprotein L3 OS=Homo sapiens OX=9606 GN=APOL3 PE=1 SV=3	APOL3	881465	286447	628860				648042	871792	521356		614992	600146	560047	526426	1275770	521867	548619	311108	513413	408742	359798			360490	935424			232040	739414	832029	797638	504731	532732	270626	164076			791914	504786	614609	362776	527678
O95238	SAM pointed domain-containing Ets transcription factor OS=Homo sapiens OX=9606 GN=SPDEF PE=1 SV=1	SPDEF	417688	334620	340041															531215				568223				690008	466739	476226
O95239	Chromosome-associated kinesin KIF4A OS=Homo sapiens OX=9606 GN=KIF4A PE=1 SV=3	KIF4A					94558.4										43788.4			41217.9	65072.1			38429.3		54811.2		53661.9	51837.9	25698.2				267050	54676.3	45531.6			27851.1				53559.1	56063
O95248	Myotubularin-related protein 5 OS=Homo sapiens OX=9606 GN=SBF1 PE=1 SV=4	SBF1	1314190	1480220	1250380	1272740	1296800	1301140	1523830	1305400	1315520	1218450	1512700	1407120	994594	1323480	1627280	1189940	1228450	1305830	1521770	1488750	1589810	1183930	1472700	1448160	1623860	1277560	951863	1008280	1581860	1435060	1368310	1189310	1517990	1340670	1239180	820063	757633	1125820	1349250	1527210	1272600	1416280
O95249	Golgi SNAP receptor complex member 1 OS=Homo sapiens OX=9606 GN=GOSR1 PE=1 SV=1	GOSR1	3062610	2045610	3272810	1215470	1585580	2322260	1406880	1883220	2232430	1489830	1545940	1495690	2573110	1741450	1514760	792873	2294400	2525770	2490340	1087170	1695250	2364110	1849250	2501280	2666600	2848130	3030310	3843690	1677670	3109390	2412940	1139590	2119720	2503580	2173530	523713	2212450	2056360	2110210	1248360	2497790	1646440
O95251	Histone acetyltransferase KAT7 OS=Homo sapiens OX=9606 GN=KAT7 PE=1 SV=1	KAT7	725528	566086	622832	290552		605283	521147	779711	493140		671544	797633	583432	654549	666126		869946	806445	566726		786446	893618	473476	913585	515958	795842	946737	870691	670849	656473	771274	754812	678324	1038640	808223	759836	643514	665403	1029280	745704	997379	694598
O95263	High affinity cAMP-specific and IBMX-insensitive 3',5'-cyclic phosphodiesterase 8B OS=Homo sapiens OX=9606 GN=PDE8B PE=1 SV=2	PDE8B								67830.3		26367.2	71838.5							39177.2												70344												92291.7
O95274	Ly6/PLAUR domain-containing protein 3 OS=Homo sapiens OX=9606 GN=LYPD3 PE=1 SV=2	LYPD3	821507	757087	120941	1338020			863715		809856		811330	887604	117424	1198620	206787	811786	1509930		431714		122689	262358	259872	123485	4847380	91289.3			1197050		1373140							233380	158841	750387
O95278	Laforin OS=Homo sapiens OX=9606 GN=EPM2A PE=1 SV=2	EPM2A		1553930		2075650	2120280	995007	1267950	1368730		2569600	1189960	1441720	894961		1269220	2856210	1029750	970087		867077		1272960		1314300		1097220		812740	1611110			919681	1254890				783585			1714160	1073400	1279210
O95292	Vesicle-associated membrane protein-associated protein B/C OS=Homo sapiens OX=9606 GN=VAPB PE=1 SV=3	VAPB	6253470	6211200	6377210	6683180	2934690	5546010	5010770	6712230	6689680	10290500	5931040	5929900	6233210	6597280	6265210	8964400	6605320	5799180	5579880	4913620	4334120	5993240	3998400	5933160	4000790	6847550	8189830	7167840	5795440	6507150	5976920	5428080	7795030	7261110	6823310	4995580	6139190	6842380	6067630	4817020	5839050	6666940
O95294	RasGAP-activating-like protein 1 OS=Homo sapiens OX=9606 GN=RASAL1 PE=1 SV=3	RASAL1							104161																	57094.9					88692.9			365124
O95295	SNARE-associated protein Snapin OS=Homo sapiens OX=9606 GN=SNAPIN PE=1 SV=1	SNAPIN	1697120	1110930	1376470	1036330	1359680	1321810	1122420	1583260	1430030	1961040	1236000	1238400	1743320	1582310	1508340	1171380	854739	997408	939218	1401100	1594240	1274680	1674020	1278200	1295400	1088630	891977	1080330	1184490	1439750	1136980	1106410	1131400	1570380	1121530	597652	1290660	1408870	1514110	1327220	1357860	1039950
O95297	Myelin protein zero-like protein 1 OS=Homo sapiens OX=9606 GN=MPZL1 PE=1 SV=1	MPZL1	1089950	1248000	1151890	958609	1151410	1213140	1140300	1228730	1160300	1522750	1166820	1310190	809636	1397240	965956	1239710	1384430	2104660	1171940	1559610	1850360	1319700	1669950	1884740	1243740	1967360	1910500	1887120	1020820	1294500	1189800	940924	1288710	1308530	1916850	931945	1454030	1196990	1475850	987925	1526510	1191820
O95298	NADH dehydrogenase [ubiquinone] 1 subunit C2 OS=Homo sapiens OX=9606 GN=NDUFC2 PE=1 SV=1	NDUFC2	4780110	4378490	4097270	3332420	2796930	4678420	3121950	3076310	4279840	6515520	3481920	3353830	3763060	3254540	4050380	5803640	4704520	7345510	4330030	3162660	4121360	4548010	3686630	7043750	2444290	7083180	4483600	4916940	3397140	3402520	2908920	2749040	4416490	5145730	6459060	2836970	4351430	3260480	4407880	2875930	3914150	3487040
O95299	NADH dehydrogenase [ubiquinone] 1 alpha subcomplex subunit 10, mitochondrial OS=Homo sapiens OX=9606 GN=NDUFA10 PE=1 SV=1	NDUFA10	16024700	12538400	10071200	6957740	6364880	15032800	9717280	7846540	9884500	18479400	11740100	9804180	8804690	8888030	10148300	14898300	13283300	21855200	10218500	7517810	8556970	13589700	8300950	19962500	7129180	25149400	12946400	17278600	9636470	10929800	7217710	6960220	11969100	16890900	19222000	9294840	14879400	8856280	12766300	8145510	9531490	8829480
O95302	Peptidyl-prolyl cis-trans isomerase FKBP9 OS=Homo sapiens OX=9606 GN=FKBP9 PE=1 SV=2	FKBP9	2059900	3418330	2912780	4024160	6822510	5669030	3302380	3451530	3621340	3610470	4186440	4369530	4384960	3870990	3816040	3415900	4185340	6386000	3760360	11330100	8789280	3541590	7336580	4037770	3380820	5060170	6665640	5328990	3019890	2689680	2409490	4881340	5019930	3832690	6974620	2082790	6906950	3965410	4630910	5062090	3372510	3524360
O95319	CUGBP Elav-like family member 2 OS=Homo sapiens OX=9606 GN=CELF2 PE=1 SV=1	CELF2	333235	391880	333978	588944	641805	510529	650849	670889	484358	508139	708799	558913	318251	443205	1077460	471035	554911	343143	508364	1016700	679456	528230	852397	770842	682779	280007	135608	352925	589765	444666	458240	533614	665975	440303	365072	265891	284612	488602	523067	601060	323929	439091
O95340	Bifunctional 3'-phosphoadenosine 5'-phosphosulfate synthase 2 OS=Homo sapiens OX=9606 GN=PAPSS2 PE=1 SV=2	PAPSS2	721463	1166450	1268930	1627880	2069580	1645870	1413120	2722130	1310780	1330020	1843920	1616550	1078210	1711330	1779080	1340020	1827480	1023620	1191800	2246380	2184950	1336090	2278310	8117180	1164000	782108	779620	634365	1210120	1128020	1363990	1100570	1819740	991232	1230670	827191	2706690	1372010	1557630	1875750	1128410	1801900
O95347	Structural maintenance of chromosomes protein 2 OS=Homo sapiens OX=9606 GN=SMC2 PE=1 SV=2	SMC2	419046	266240	402946	475426	256892	390225	424559	354972	433707	392188	278515	232868	423610	296187	371652	306440	496384	283304	302705	362395	429012	397841	371602	529569	279429	326945	305368	214304	318963	348794	177359	1046150	340314	431184	206451		399577	427806	447063		360134	319940
O95352	Ubiquitin-like modifier-activating enzyme ATG7 OS=Homo sapiens OX=9606 GN=ATG7 PE=1 SV=1	ATG7	2544230	2021250	2531090	2350160	3154030	2572860	2994670	3202950	2231080	2164000	2632920	2757200	2813110	2629780	4241520	2563890	2665740	1325760	2495660	2844210	3409700	2342000	3866760	2430280	2542550	1262970	896087	1181460	2522870	2867760	2683190	2832160	2797180	2435480	1412540	1736760	2221030	3195180	2375870	2571240	2016530	2641150
O95359	Transforming acidic coiled-coil-containing protein 2 OS=Homo sapiens OX=9606 GN=TACC2 PE=1 SV=3	TACC2	1399680	1494480	1104350	1045530	928597	715367	1071070	923193	1396540	1910930	1292660	1007810	1136320	1636510	1145180	1743400	871126	743294	1329800	999015	701941	1241440	918617	1218070	1670740	880131	506380	646610	1187310	1022610	1491770	1081560	1042800	1140620		1461270	693602	1283180	841820	1138940	1110270	1070010
O95361	Tripartite motif-containing protein 16 OS=Homo sapiens OX=9606 GN=TRIM16 PE=1 SV=3	TRIM16					457057	479459			650884								590800			670568			681387
O95363	Phenylalanine--tRNA ligase, mitochondrial OS=Homo sapiens OX=9606 GN=FARS2 PE=1 SV=1	FARS2	387017	409459	426201	323296		500217	410059	394483	479171		422465	510771	782843	337224	630372	252383	610861	748954		263217	346924	465757	419005	528992	236547	855479	550767	684520	428587	435552	444549	506451	457561	852302	583121	343114	516351	480787	459194	410530	644482	471268
O95365	Zinc finger and BTB domain-containing protein 7A OS=Homo sapiens OX=9606 GN=ZBTB7A PE=1 SV=1	ZBTB7A	140461		118498				118317				118092	122396			165460			158297				116133		153473		187131	166858	85741.8		124878		153082		131795	125765		111735	134841	118743		148034	154079
O95372	Acyl-protein thioesterase 2 OS=Homo sapiens OX=9606 GN=LYPLA2 PE=1 SV=1	LYPLA2	3683730	4697820	2907310	2089220	3032430	3105560	2567470	3521240	3145870	1731020	3384380	3890520	4257250	3965120	3053230	661232	2988990	978964	549891	772256	2217520	3076150	3434730	2739710	720246	1422920	1050650	1092420	3517040	1839770	650961	1577090	3443690	1755130	931379		3699870	2988340	2162500	3308260	1035570	2153130
O95373	Importin-7 OS=Homo sapiens OX=9606 GN=IPO7 PE=1 SV=1	IPO7	4485080	4475360	4831310	4500250	5899640	6025710	3775200	4090450	4791330	6341080	4587580	4364530	5136750	4548230	4814740	4894740	4182820	2240740	5146800	4439730	4407090	4975010	5260720	4401020	3812220	2161300	1941190	2854410	3766940	3936590	3813450	6053930	4701800	3755510	1989500	3870470	4240990	4704510	4387290	4399440	3833690	4123710
O95376	E3 ubiquitin-protein ligase ARIH2 OS=Homo sapiens OX=9606 GN=ARIH2 PE=1 SV=1	ARIH2	98747.7	274878	231664					142846		302628	181631		207440		363567		146963					236908		203539						242097				190142			186940
O95379	Tumor necrosis factor alpha-induced protein 8 OS=Homo sapiens OX=9606 GN=TNFAIP8 PE=1 SV=1	TNFAIP8	992750	909229	561921	1038950	1214280	918550	1193080	740202	1269930	472666	1214830	1222230	719535	1269930	1568480	504479	355335	153034	519309	746617	588451	409727	779647	599138	530505		136426	193900	734265	481034	744433	841898	1216020	365590	428211	159918	590780	971851	363967	1204580	259442	776607
O95382	Mitogen-activated protein kinase kinase kinase 6 OS=Homo sapiens OX=9606 GN=MAP3K6 PE=1 SV=3	MAP3K6	514862	588579	577772	494833	747559	725566	620954	842006	742041	436943	823781	800776	526343	709999	857798	663673	565702	723642	607497	484460	537043	731118	396309	597014	607218	571476	552319	427725	613257	461765	629666	463708	963299	476897	565524		432404	546220	682467	463220	373419	865902
O95390	Growth/differentiation factor 11 OS=Homo sapiens OX=9606 GN=GDF11 PE=1 SV=1	GDF11		229906	195660	85960.1			1079910				160802		149293			337046	701796	309992			401287	582091	218811			269878	86564.3	258386	559997	77796.9		742693	215381	143040	459616				247146	299163	690833
O95391	Pre-mRNA-splicing factor SLU7 OS=Homo sapiens OX=9606 GN=SLU7 PE=1 SV=2	SLU7	550133	1408770	546604			1046940		1181630			1556960	1645660	793410		880089		2782260	2435870				1401820		1244150		1282040	2138530	1634220	1982790				1351250	1000630	2487740		866288			1433550	2903640	1503160
O95394	Phosphoacetylglucosamine mutase OS=Homo sapiens OX=9606 GN=PGM3 PE=1 SV=1	PGM3	14187000	9403810	6195180	1782110	3547120	6446900	2465760	3574330	7224780	5222300	5893440	5137800	4366220	8483750	3772500	1849790	1987750	1676730	6163090	2430180	3000210	7668870	2364880	3142110	3748240	1924300	1574090	1850890	2330940	2952100	4450200	1864870	5244070	2916830	1631070	846890	9563620	3500350	3996250	4204380	2978140	5125220
O95396	Adenylyltransferase and sulfurtransferase MOCS3 OS=Homo sapiens OX=9606 GN=MOCS3 PE=1 SV=1	MOCS3	1354960	1367070	1349370	1084710	1164370	1167640	1174540	1238580	1199240	931864	1286030	1186550	1495000	1346570	1121510	1345020	817355	503636	1106600	1655000	1281080	1152320	1653090	1152900	1311450	551691	826610	1509480	1376770	1207290	2713980	853284	1172980	978928	681168	955711	1164600	1190480	963020	1154670	1040300	1299540
O95400	CD2 antigen cytoplasmic tail-binding protein 2 OS=Homo sapiens OX=9606 GN=CD2BP2 PE=1 SV=1	CD2BP2	1468010	1215130	1270360	1021670	918539	1361390	1222550	1316820	1163920	787411	1590850	1454390	1880200	1238130	1380070	1115850	1538320	1261890	1288900	849106	1320470	1263650	1414820	1306550	1392390	1329320	1109440	1245380	1412640	1478930	1408670	1735430	1500110	1527930	1219220	697712	1593110	1578400	1597020	1400180	1126200	1608890
O95405	Zinc finger FYVE domain-containing protein 9 OS=Homo sapiens OX=9606 GN=ZFYVE9 PE=1 SV=2	ZFYVE9		389892		218321		402738		312811	445218	279053	297984	316500	385387	247419	284913		244864	307874				385358	218241	268560		323055	374213	374867	212231	570421			399901	403192	319355		364988	231941	403242	375867	263846	196575
O95407	Tumor necrosis factor receptor superfamily member 6B OS=Homo sapiens OX=9606 GN=TNFRSF6B PE=1 SV=1	TNFRSF6B					206831	111157	237781				115177						512766	271986	146463	208807	686029		299542		178207				170220	119222		465059			249303				342939	165118	465226
O95425	Supervillin OS=Homo sapiens OX=9606 GN=SVIL PE=1 SV=2	SVIL	2559750	5802750	3420320	9932360	4703600	2837520	4551880	3534160	5346480	6669110	5477000	3620240	2506870	4065440	4174090	4967180	2621970	3026430	9318030	4225580	3959710	4504310	2800320	3413640	4521730	2758010	5884100	2293840	3719090	2883560	5128100	5870940	7862210	2636180	3308250	8293820	2713490	4942660	4184690	5097100	3348550	5326260
O95427	GPI ethanolamine phosphate transferase 1 OS=Homo sapiens OX=9606 GN=PIGN PE=1 SV=1	PIGN	521908	545957	783340		1532140	601474		496799	598634	935500	474097		805207	603972	987975	2128560	695633	584674	937981		937601	687446		785158	2319950	910495	869754	832999	1017420	782715	1408590	699482	669821	733036	617514	994606	444312	980369	535625	537229	386585	606453
O95428	Papilin OS=Homo sapiens OX=9606 GN=PAPLN PE=2 SV=4	PAPLN	418427	905206	497541	1309140	1329260	882500	1947480	1481660	1103990	810267	1281190	1229780	312993	1234860	1597270	1464590	959804	782003	1146530	1461660	1055520	867836	913494	1024370	1235760	690407	528884	439312	1129210	842548	1733510	1208580	2016040	596204	657718	1230880	309029	1071450	1180310	1134160	1696640	1047960
O95429	BAG family molecular chaperone regulator 4 OS=Homo sapiens OX=9606 GN=BAG4 PE=1 SV=1	BAG4						127154											154077	125988				174977				100343	109102								165655				192541		147320
O95433	Activator of 90 kDa heat shock protein ATPase homolog 1 OS=Homo sapiens OX=9606 GN=AHSA1 PE=1 SV=1	AHSA1	21213700	18122000	22745800	16879600	17197200	19305100	15855700	18788400	19710100	18057400	18177500	19401700	25360100	23180300	20335200	14580100	17493200	7457260	16016200	15107200	15371300	22707900	20346000	17863100	10526100	8299410	8996540	8183780	18293400	20046800	18221000	23834400	17485600	12960900	5806320	12009200	17492900	19953200	17302500	19754200	16239500	17253800
O95445	Apolipoprotein M OS=Homo sapiens OX=9606 GN=APOM PE=1 SV=2	APOM	1891780	5472110	1474850	6727300	7748250	4204260	5199840	4301000	4131120	5688300	2802130	5883170	2329210	4100240	3183260	11352200	1298070	409639	3031900	13614800	4380160	1111640	8218500	5806110	10235800	324072	617036	647834	8534820	3332710	5968550	2907040	2799360	967659	960541	6785980	3648110	5029380	1942440	5546270	613938	2441540
O95450	A disintegrin and metalloproteinase with thrombospondin motifs 2 OS=Homo sapiens OX=9606 GN=ADAMTS2 PE=2 SV=2	ADAMTS2		1501550		3252680	1732460		1408020		1514400						1265920		1039500	1260050		1559450	1477940	1386180	992865	1158060	1901360	1358520	2036870	1005310			1896130	1964210		1341250	1368460		1314740	1449100
O95453	Poly(A)-specific ribonuclease PARN OS=Homo sapiens OX=9606 GN=PARN PE=1 SV=1	PARN	1214270	1029950	1282800	793774	1087020	1163300	930405	1141820	1097480	1099000	1141060	1209700	1470590	1214360	1294390	1657270	1071180	1156810	821063	1015460	1082530	1424400	1501000	1350470	1151930	1145000	1563160	1455210	1046910	1330180	951388	1207430	1310690	1632690	1192000	1087180	1238470	1188820	1142990	1057210	1266920	1167130
O95456	Proteasome assembly chaperone 1 OS=Homo sapiens OX=9606 GN=PSMG1 PE=1 SV=1	PSMG1	940705	883009	955944	746067	1196240	1208630	937296	1264480	947186	623885	1047780	1109330	979047	980745	1063260		658254	454206	1392810	507085	1196590	767264	1281730	1200840	1234620	447536	111966	272113	878281	1039900	1439550	1581260	825670	756161	404532	577754	1094400	1117590	867469	1055230	650757	991740
O95466	Formin-like protein 1 OS=Homo sapiens OX=9606 GN=FMNL1 PE=1 SV=3	FMNL1	1933230	1110890	1668660	1167010	3900190	2674760	1973110	2745730	1690390	1595520	1976410	1898560	1815760	1666670	5353590	1723830	2281210	1002540	1249790	2290650	2814410	985927	3211620	2393110	1961260	771026	1002030	1296860	2244990	2438810	1386500	1864820	2521770	1807860	2024720	472642	1778480	2731540	2009290	2571910	1466750	1875300
O95470	Sphingosine-1-phosphate lyase 1 OS=Homo sapiens OX=9606 GN=SGPL1 PE=1 SV=3	SGPL1	932287	826675	857903	468791	731161	952588	581138	956981	853933	348270	913571	865602	1250540	891715	1549480	456344	1276550	1492430	639179	562471	786338	1024170	1002820	972028	131591	1582590	2052230	2141480	563466	954221	638586	837639	1229040	1755260	1080810	104873	1273320	1075160	1438900	720887	1531740	869006
O95476	CTD nuclear envelope phosphatase 1 OS=Homo sapiens OX=9606 GN=CTDNEP1 PE=1 SV=2	CTDNEP1	833511	610434	752980	613742	391951	563106	395449	800101	781583	903964	859397	642131	617738	715294	1046990		926033	1038170	880440		1086180	664556	785567	1179580		941088	1027530	1108230	578386	676749		411920	832050	827302	922652	600804	893322	861543	864473	697257	863450	780607
O95477	Phospholipid-transporting ATPase ABCA1 OS=Homo sapiens OX=9606 GN=ABCA1 PE=1 SV=3	ABCA1	477438	954349	324271	461780	594518	522640	175728	427490	394950	566613	320551	361561	476784	415627	878199	602606	1237170	664322		571587	610148	379650	1049830	567010		565029	586080	640673	337398	620547		851046	498086	682970	599839		570113	714126	478148	683608	461614	554399
O95479	GDH/6PGL endoplasmic bifunctional protein OS=Homo sapiens OX=9606 GN=H6PD PE=1 SV=2	H6PD	2079610	2704330	2227560	2756530	3192750	3140530	2946590	3297820	3280650	2839160	3443260	4020300	2533100	3344430	4765650	3358960	2600650	2794740	2488280	3951180	2834300	2711190	3806440	3108670	2562830	2408160	2974430	1743660	3362260	2245260	2500810	2070200	3701610	2568280	2466790	1178970	3362760	2710190	2836970	2939110	2619130	3041870
O95486	Protein transport protein Sec24A OS=Homo sapiens OX=9606 GN=SEC24A PE=1 SV=2	SEC24A	1915790	1745080	1617430	1042700	1271190	1549980	837747	1056840	1325130	961227	1250340	1358790	1716640	1347100	1247760		2176340	1678210	1202530	1449020	1527030	1451660	1633150	1760810	827605	1465970	1395000	1578500	1068510	1154760	1277850	1073650	1712680	1406790	1158020	939810	1799760	1061810	1415920	1160310	1258590	929736
O95487	Protein transport protein Sec24B OS=Homo sapiens OX=9606 GN=SEC24B PE=1 SV=2	SEC24B	1845580	1844840	2193210	1428690	1592490	1755950	1293400	1610970	1737550	1284090	1492150	1623100	1866760	1664860	1635490	1211370	1381010	1925610	1212140	1313890	1564920	1638980	1495230	1605970	782107	1854140	1792810	1652550	1687410	1636430	1194680	1038870	1747330	1714420	1610640	673900	1748030	1491510	1649950	1330690	1630180	1524060
O95490	Adhesion G protein-coupled receptor L2 OS=Homo sapiens OX=9606 GN=ADGRL2 PE=1 SV=2	ADGRL2	644429	1390750	908484	1276550	1293570	1224930	1363440	1040850	1231750	992583	1459690	1050740	987642	1212100	1250200		846882	1445710	947467		1068110	1116210	1221490	996908	477776	2151390	735904	744426	1526200	799543	1017160		1808550	981626	1475720		591235	893600	1190200	1466460	1164210	1633010
O95497	Pantetheinase OS=Homo sapiens OX=9606 GN=VNN1 PE=1 SV=2	VNN1					182634	143553	371533	376273						414814					393066	1038600	521090		781506	169847	277369	241676	393261		311697		227566			261249			286671	266121	370326		397748
O95498	Pantetheine hydrolase VNN2 OS=Homo sapiens OX=9606 GN=VNN2 PE=1 SV=3	VNN2					1154170	714362		143761																								298360			269829
O95528	Solute carrier family 2, facilitated glucose transporter member 10 OS=Homo sapiens OX=9606 GN=SLC2A10 PE=1 SV=2	SLC2A10	248472	263504	307856	88356.4	163811	201994	114416	75372.9	221184	103199	165952	154228	280825	209738	81725.6			365339	68916	164984	146000	135189	178511	92367.4	64819.1	491427	234505	102609	86514.5	202760	120450	39135.3	172158	391252	218629		456696	128107	121660	100820	102808	120524
O95544	NAD kinase OS=Homo sapiens OX=9606 GN=NADK PE=1 SV=1	NADK	1248010	1409300	1325210	1631640	1339150	1019060	1136970	868677	882796	514692	945928	1097140	838223	1148480	2090860	1170840	1479240		1398480	846804	1070340	661842	1807020	1879200	265205			955132	1232940	1184730	1595110	1008190	1443540	854681	657969	957018	941869	2161850	1198820	1126320		1006350
O95551	Tyrosyl-DNA phosphodiesterase 2 OS=Homo sapiens OX=9606 GN=TDP2 PE=1 SV=1	TDP2	646735	698589	711380	333147	292308	481625	437715	566337	524613	268519	602431	714742	457645	1174930	529535		580481	367007	745167	239837	467944	822925	481139	1768400	638666	378466	168831	213571	462137	611140	680132	689735	501429	321455	143745	168220	410814	563918	696845	459633	560994	808263
O95562	Vesicle transport protein SFT2B OS=Homo sapiens OX=9606 GN=SFT2D2 PE=1 SV=1	SFT2D2	672326	465285	163008		510469	665274			318199		340664	616129	155686	549762	272883		1068200	244251				194299	809258	615153			227180	224901				364326	443802				303976	663182
O95563	Mitochondrial pyruvate carrier 2 OS=Homo sapiens OX=9606 GN=MPC2 PE=1 SV=1	MPC2	1989630	1968450	1348900	1904770	527521	3395730	1266330	1368310	1481290	3247950	1938120	1631220	1352520	1417890	1390080	3344580	2349080	2761220	1649120	860120	1683680	1890670	2085370	2631980	446374	2994780	1518990	1361510	2027690	1001310	582652	1253950	2328010	2448290	3604320	626644	2034700	1103820	1461090	1866620	1831050	1555870
O95571	Persulfide dioxygenase ETHE1, mitochondrial OS=Homo sapiens OX=9606 GN=ETHE1 PE=1 SV=2	ETHE1	9214350	9128930	17689500	6014840	9080240	10003800	8641780	10189000	12601400	8031270	8639390	9498560	14714500	8213790	11369600	5832840	8727560	16838000	10003800	7009570	9668090	11622900	11514700	42394200	9074390	17619200	9590400	15988700	10828300	10313000	10848500	6500950	8368680	25583300	12262700	5511730	8488870	10611000	15115700	7520410	9446510	7336340
O95573	Fatty acid CoA ligase Acsl3 OS=Homo sapiens OX=9606 GN=ACSL3 PE=1 SV=3	ACSL3	8416000	7565420	7264710	3320390	3503860	5749750	3007220	4463970	8215740	3952250	4345490	4092480	6312250	4095140	3757010	3162260	10658500	12088900	4542090	3112140	3615350	4885660	4485060	4963940	3571130	14283400	11725300	7372850	2913350	5608200	3067350	1918660	6148460	6907810	7588850	2020750	4402900	4311190	5120950	2641450	4574330	2653890
O95602	DNA-directed RNA polymerase I subunit RPA1 OS=Homo sapiens OX=9606 GN=POLR1A PE=1 SV=2	POLR1A	863147	846008	1037960	753211	499350	1104920	715979	801730	926468	880878	801304	911093	964409	859737	797409	519340	1138200	1292360	790205	908930	954523	1109860	929620	760794	447101	1231720	1898010	1131690	881906	1155790	606087	863671	928928	1282880	1185480	395737	814684	975308	944578	817691	1284360	811344
O95613	Pericentrin OS=Homo sapiens OX=9606 GN=PCNT PE=1 SV=4	PCNT	712939	631472	621238	952371	571884	1058170	598563	641735	833234	2222180	920239	756596	558706	949286	710585	1509500	477463	783303	756712	847102	556441	727524	545729	667389	971282	880336	525626	796649	624861	664125	597162	809788	792475	769818	576454	1179100	624965	552508	736329	700727	783626	874853
O95619	YEATS domain-containing protein 4 OS=Homo sapiens OX=9606 GN=YEATS4 PE=1 SV=1	YEATS4	1252280	1028620	1182430			1522480	2039430	1779340	931005	1802840	1373740	970212	1091260		1291090		1634510	1705100	1149610		659534	1322840	1714880	1721990	818304	1402880	1460660	1308330		1507260	1309500		1146670	1822050	691052		2461590	1252810	1291680	1194080	1845000	1067760
O95622	Adenylate cyclase type 5 OS=Homo sapiens OX=9606 GN=ADCY5 PE=1 SV=3	ADCY5	273417	933880	615482	1663990	932869	656014	1309610	890180	955976	395045	959850	805592	573580	1046370	809606	634278	365570	835710	1115390	757366	463652	843258	309271	469191	808669	738167	545350	310130	1123370	623789	866372	913802	1243260	638551	868982	1246350		1102130	589817	990397	730098	1610500
O95628	CCR4-NOT transcription complex subunit 4 OS=Homo sapiens OX=9606 GN=CNOT4 PE=1 SV=3	CNOT4	372455	452371	506526		559932				435633	381478	343675		328896		328110		311319	367762				268870	1041670	452958													294772				267948
O95630	STAM-binding protein OS=Homo sapiens OX=9606 GN=STAMBP PE=1 SV=1	STAMBP	1300250	1358220	1031290	838891	872940	887980	989997	955915	1261100	847133	923593	920183	765251	1144100	1233870	1053800	759150	693719	807431	861118	810875	851823	1009200	967044	749118	736050	597508	486993	1112150	940663	1618660	1019470	929104	631263	362588	637401	740741	834442	656441	895095	720536	1067280
O95633	Follistatin-related protein 3 OS=Homo sapiens OX=9606 GN=FSTL3 PE=1 SV=1	FSTL3							145278										41503.9	20411.7				65076.4				20363.3						88853.8		57350.8			84383.1				58408.6
O95639	Cleavage and polyadenylation specificity factor subunit 4 OS=Homo sapiens OX=9606 GN=CPSF4 PE=1 SV=1	CPSF4	739645	522673	694485	362979	462581	752575	454092	721384	558010	346867	643807	549443	791617	616920	682279	358285	909334	648938	441665	281234	576593	748532	691183	586447	475560	595921	880901	894632	534570	743132	554163	655276	708568	862516	800618		883449	679502	959099	733618	874463	603755
O95644	Nuclear factor of activated T-cells, cytoplasmic 1 OS=Homo sapiens OX=9606 GN=NFATC1 PE=1 SV=3	NFATC1	215167	202944	289290	290316	285096	156528	300785	294248	332114	376252	283051	291790	217698	265620	393023	359708	154476	209797	301044	312876	428880	202868	214102	237541	501995	200195	182725		355632	411701		225662	236773	268032	168416	237788	160108	345099	356804	149775	332335	351336
O95670	V-type proton ATPase subunit G 2 OS=Homo sapiens OX=9606 GN=ATP6V1G2 PE=1 SV=1	ATP6V1G2	222388	469585	349921	887679			822362	530258	481264	370867	424484	518632	217594	381210	462021	699143	175597	217097	610461	322890	474915	524164	446584	551312	380477	183643		328932	821235	489695	731236	417286	309001	177264	298460	168307	155655	614705	365205	479766	471583	835919
O95671	Probable bifunctional dTTP/UTP pyrophosphatase/methyltransferase protein OS=Homo sapiens OX=9606 GN=ASMTL PE=1 SV=3	ASMTL	3206370	3143660	2954380	2427670	1835910	1853370	2238070	2436890	2598190	1820460	2566380	2756840	2706640	3253850	1996010	1787760	1647900	1035770	2412550	2215450	2311100	2121300	2166910	2000400	3821910	1160750	637047	941441	1866580	1677680	2454030	1594290	2060420	1364910	694228	1488070	2022810	2539150	1351870	2218350	1614750	2264150
O95674	Phosphatidate cytidylyltransferase 2 OS=Homo sapiens OX=9606 GN=CDS2 PE=1 SV=1	CDS2	1181210	1551870	1331150	2490730	1433830	1406920	1915020	1329220	1668340	1589800	1477220	1199140	1186150	1363750	2016790	1345400	1223170	1664640	2265810	1477680	2181050	1485760	1127420	1436350	1247850	1252880	1279810	1142860	2000860	2089300	1923380	2479160	1499740	1311690	1679900	1565160	870818	2403820	1892310	1731330	1750130	2798720
O95677	Eyes absent homolog 4 OS=Homo sapiens OX=9606 GN=EYA4 PE=1 SV=2	EYA4	144185	250449	169449	326370		191610		120176	166956	434101	196330	226302	164817	188100	161079	240145		163665	355091		203796	197061			486102	133673			187377	197449	377944	248749	278129	106256	165021	258204		177912		270562	170322	343908
O95696	Bromodomain-containing protein 1 OS=Homo sapiens OX=9606 GN=BRD1 PE=1 SV=1	BRD1	665319	598802	939874	501171		823876	752070	921979	681202		761262	875893	705127	814201	879328	1996970	1209420	826570	605750		1030720	802100	913214	870402	998161	917433	1249690	1153500	867504	1066300	1138570	836836	684331	1742420	802981		685926	793609	953851	728916	959494	1026160
O95707	Ribonuclease P protein subunit p29 OS=Homo sapiens OX=9606 GN=POP4 PE=1 SV=2	POP4	1107770	962926	996329	759584	684865	1210940	258124	783672	905813	453828	1026710	992652	1184650	951411	1085620	1095270	1497690	1080060	394856		910966	1462960	1022260	901335		1248570	1428670	1397190	228357	688298		398795	1118550	1187200	815122		1373570	1233050	852602	803977	1197040	699969
O95714	E3 ubiquitin-protein ligase HERC2 OS=Homo sapiens OX=9606 GN=HERC2 PE=1 SV=2	HERC2	451441	328799	485275	240763	481330	378909	392844	302483	378328	187545	374179	293985	394250	377605	339540		350392	435379	487750	220195		380355	221973	410667	223333	569683	442648	413160	395744	450138	443436	494296	438182	431028	408637	113854	354820	482994	400521	274340	332128	434659
O95715	C-X-C motif chemokine 14 OS=Homo sapiens OX=9606 GN=CXCL14 PE=1 SV=2	CXCL14							1058710										311513	6109350			1425360			334742		1926210	859752	1109770				611518		104084	1878550	226257			163878		265967	312175
O95716	Ras-related protein Rab-3D OS=Homo sapiens OX=9606 GN=RAB3D PE=1 SV=1	RAB3D	36934000	25394600	26697100	5927340	7086380	15263700	4632440	17485700	33313600	23555600	20630100	20094500	25541300	52006900	15304600	4537670	7082300	34668700	7604600	2967280	4351010	17358400	9744550	5951490	11768400	49219500	11229400	45377700	6008420	12005600	8292420	4321280	11388000	19778500	12417300	2360270	19400200	11962000	9160610	19710700	14671100	12484200
O95718	Steroid hormone receptor ERR2 OS=Homo sapiens OX=9606 GN=ESRRB PE=1 SV=3	ESRRB	109543	49209.6	128941	35428.8		102834	59214	71336.1	53250.3	67888	64271	64718.8	65718.2	60320	72856.5	50452.9		107639	51880.9	45887.9	64024.8	104577	102543	271987	20877.3	118310	56760.7	88083.7	71310	132709	50425	143365	67208.2	131760	81275.6		86919.3	47854.5	75175.6	33379.2	109187	71611.9
O95721	Synaptosomal-associated protein 29 OS=Homo sapiens OX=9606 GN=SNAP29 PE=1 SV=1	SNAP29	2404010	1986900	2299290	2420240	1412290	1171830	1873100	2018770	2054560	1881010	2258550	1939700	1960470	2202680	2345490	1471800	1663310	1772780	2552640	1577880	1636470	1877260	2550880	2009310	2201870	1718880	1090380	1469040	1458670	2152090	2441840	2038200	2149920	1429600	1476900	1618170	2238940	1972170	1821350	1922740	1673570	1980460
O95741	Copine-6 OS=Homo sapiens OX=9606 GN=CPNE6 PE=1 SV=3	CPNE6	735047	2168090	616145	4331220		367076	489051	335431	1165750		1651420	987378	331367	888017	1606560	535424		92752.8	3902650		700261	776157	256978	422233	715397	81917.6	202766	193794	844204	333285	1935410	5022690	1631890	83139.9		586969		442092		1935520	174510	1710360
O95747	Serine/threonine-protein kinase OSR1 OS=Homo sapiens OX=9606 GN=OXSR1 PE=1 SV=1	OXSR1	4109830	4071600	4430390	4741450	4257810	4217720	4681560	4707980	4293380	4369510	5036190	4980990	3689710	4867350	4476470	4450250	3610530	2185770	4251880	4448980	3781800	2353520	4028580	3591840	3355440	1900500	1991230	2285820	4237080	4535950	4112250	3968830	5041390	3397820	2061460	4219220	4389710	5253340	3386790	4865240	3354790	5647570
O95749	Geranylgeranyl pyrophosphate synthase OS=Homo sapiens OX=9606 GN=GGPS1 PE=1 SV=1	GGPS1	2215050	2446510	2106440	1687300	1266780	1243560	1344540	1984370	2489870	1233050	2039640	1809710	3613170	2163290	1555090	1434860	1089350	1140100	1859640	1771690	1453350	1637350	1412320	1181960	1961110	1260420	713164	792928	1338030	1514640	2508190	1605540	1849700	2075700	900455	810023	1980530	1763210	1515080	1802320	1117160	1600130
O95758	Polypyrimidine tract-binding protein 3 OS=Homo sapiens OX=9606 GN=PTBP3 PE=1 SV=2	PTBP3	2311560	1474880	2372140	641165	1526280	1978240	1524470	1933850	1967680	853413	2065890	1768770	2083830	1407310	2917280	1401300	2545280	2159460	1312750	1761540	2169070	2340290	3489100	2948340		2376300	1795050	2735290	1390920	1918770	655410	2475460	1834370	2321180	1341070		3627210	2567880	2669240	2158550	1868960	1789750
O95760	Interleukin-33 OS=Homo sapiens OX=9606 GN=IL33 PE=1 SV=1	IL33	244237	1004680	697897	1610590	1382330	881475	1449030	1543770	1390760	1150210	1711500	1782950	675824	1392840	1242080	1932590	934805	513664	1040810	1731330	900082	742087	827133	1149160	360602	452365	567257	791510	1803310	953799	1145760	553046	1348020	668513	694193	966526		1389770	1637710	1594880	806871	1291330
O95772	STARD3 N-terminal-like protein OS=Homo sapiens OX=9606 GN=STARD3NL PE=1 SV=1	STARD3NL	2165490	1656330	1626370	950988	1461640	1272770	801604	1238330	1758800	1150790	1208700	994206	1453850	1096080	2101420	1438550	1677140	1180040	992649	1209430	1158130	2062630	2324650	1025080	1342330	1173990	1135160	1290990	1032470	1316160	1547450	878239	1169390	1868020	1593420	1001180	1440580	1974980	1112410	1249910	1671340	868694
O95777	U6 snRNA-associated Sm-like protein LSm8 OS=Homo sapiens OX=9606 GN=LSM8 PE=1 SV=3	LSM8	6762750	5351420	7573460	3768080	3332200	5699470	4766370	7784500	6582480	3987620	6921720	7748120	8233950	6805390	6885090	3750290	6587880	4210490	4912800	5491450	2693100	8567540	6136440	6692610	4697490	4908940	4363280	5981410	7325340	8059580	5208510	4421550	7338040	9302280	4341820	1176920	8835860	6906710	5642140	5903470	8441100	7120990
O95782	AP-2 complex subunit alpha-1 OS=Homo sapiens OX=9606 GN=AP2A1 PE=1 SV=3	AP2A1	9013060	9602530	10063600	10931500	12430800	11698100	11268600	11712500	10204700	9227060	11286500	11430800	9513440	10765000	12500900	9673370	10222900	10789800	9726460	12326800	13897100	9381610	12383800	9723740	6923970	9788290	9329900	9929980	10134700	9527970	8679440	8603250	11765000	10652400	11290100	6053630	10218800	10468900	10497200	11468000	10533800	10829400
O95785	Protein Wiz OS=Homo sapiens OX=9606 GN=WIZ PE=1 SV=2	WIZ	314448	213349	401595			314838		192133	196519		349957	138477	265642	262490	338300	195473	815509	441562	268265	296430	462936	566872	351739	426859	233454	508917	751306	525809	145409	275984	275621	234992	407447	510052	428223		551221	268816	661640	143057	535747	327460
O95786	Antiviral innate immune response receptor RIG-I OS=Homo sapiens OX=9606 GN=RIGI PE=1 SV=2	RIGI	2977970	1672580	2277960	1280770	1880830	1653160	2214270	2645640	1851660	1277280	2400140	2273860	2261600	2077320	7292510	1610520	4325170	1020870	1752100	1691500	2309610	1347460	1820490	1456800	2403710	951983	590415	1583380	3426620	6152410	5961680	6711220	2575870	1812230	736083	1030350	1408880	3356160	2271330	4557500	4202510	3469900
O95793	Double-stranded RNA-binding protein Staufen homolog 1 OS=Homo sapiens OX=9606 GN=STAU1 PE=1 SV=2	STAU1	3265020	3231860	2862030	2133380	2028780	2752210	1922450	2794590	2934130	2768340	2834510	2659140	3038620	2571920	3085410	2463230	3501930	2729280	2725350	2325100	2641720	3272690	3204930	2912320	2027520	3061260	4448920	3085750	1927010	2640350	1429750	2584800	2979610	3451440	2774000	1143950	3320910	2826430	3133050	1918640	2952100	2520780
O95801	Tetratricopeptide repeat protein 4 OS=Homo sapiens OX=9606 GN=TTC4 PE=1 SV=3	TTC4	737506	732671	515276	671276		1096000	941822	563555	652135	1219290	798392	1411030	708314	659625	826805	2095570	720994	553526		784356		1294470	1186090	957309	217448	647053	1216260	440769	999140	638066		567694	922019	708536	397631		761805	776740	481637	850532	570187	481228
O95810	Caveolae-associated protein 2 OS=Homo sapiens OX=9606 GN=CAVIN2 PE=1 SV=3	CAVIN2	2023510	9416790	3630790	14406500	9071830	3763820	9517970	6278460	10718100	9021550	9226130	7304530	3767530	5528420	8292340	11311000	6438120	8411120	8762930	14073400	5318520	6687680	2740190	10978700	3817930	7002460	6492750	3402050	9797600	3950490	6224490	2990200	8756400	3821060	9581700	17543200	2574510	10724300	6425890	11632900	7377720	8023730
O95816	BAG family molecular chaperone regulator 2 OS=Homo sapiens OX=9606 GN=BAG2 PE=1 SV=1	BAG2	7305290	9157600	14416200	14155000	15686000	12267600	11521800	10184600	9695550	10524000	9564120	7957220	5598390	8542810	9299220	7378960	10060700	9237320	17535500	10886300	9853880	10999400	7924720	5818270	9467890	7241130	11441700	12533600	7330660	11440600	12677200	16290000	10889200	8140530	12796000	15932400	5560690	11727300	11276600	11473500	8059330	10340600
O95817	BAG family molecular chaperone regulator 3 OS=Homo sapiens OX=9606 GN=BAG3 PE=1 SV=3	BAG3	2640530	4963980	2974380	8034490	3847420	3827150	4112260	2981300	4833790	18989000	5036250	4032150	3382130	4011160	3878540	8860760	2543770	3157940	7720180	4754490	2769180	4759310	3345740	2876880	3198510	2722770	2961910	2176550	3273640	2964460	5153130	4606430	6006000	2814230	3027820	5990460	2183340	3540650	2671950	3912860	3031940	5108000
O95819	Mitogen-activated protein kinase kinase kinase kinase 4 OS=Homo sapiens OX=9606 GN=MAP4K4 PE=1 SV=2	MAP4K4	1718140	1625340	2038400	1697010	3315620	2792580	1757360	1970570	1946750	1819790	2017320	2032340	1690850	1912060	2155670	1476720	2579210	2271780	1223390	2392330	2880610	1904160	2917850	2282080	1550850	1979190	1884390	1897430	1547890	1751800	1153550	1887360	1871970	1944140	2007520	781493	2901150	2007230	2224700	1936810	2178250	1746940
O95822	Malonyl-CoA decarboxylase, mitochondrial OS=Homo sapiens OX=9606 GN=MLYCD PE=1 SV=3	MLYCD	869527	741569	1072870	1163050	603319	911614	912150	761973	1398010	1363260	711022	766637	1313030	686599	912495	1018870	907913	1858460	979892	648078	761962	948692	858664	1150070	911372	2489800	1567540	953731	1161030	766307	607392	458789	895804	1614520	1123260	872482	1649110	750955	590710	1016120	1141410	987700
O95831	Apoptosis-inducing factor 1, mitochondrial OS=Homo sapiens OX=9606 GN=AIFM1 PE=1 SV=1	AIFM1	6160950	4671220	7850210	4184730	4135800	6877130	4500430	6273350	6407690	8186700	5086540	4806070	8568220	4553080	6077210	5541280	6972730	9542480	4798730	4752120	4182600	5614590	6469220	7815030	4732190	11050800	11549200	7903840	4402450	6174500	3817230	3200480	4835330	13030800	9123000	4185770	9488080	5021730	5583100	4524270	8465230	4857290
O95834	Echinoderm microtubule-associated protein-like 2 OS=Homo sapiens OX=9606 GN=EML2 PE=1 SV=1	EML2	5385370	7859900	4475270	4679160	2996700	2615720	5201890	5356940	6266750	4120870	6236650	6008490	4710180	7190480	4946240	3387820	2270720	1418280	5825910	2852170	2535830	5415640	3454870	4189010	2563450	1491060	999289	1961760	5155240	2894260	3794110	3606850	5678840	2862440	1106020	2661810	1589160	5471530	2209260	5149930	2855820	5054910
O95835	Serine/threonine-protein kinase LATS1 OS=Homo sapiens OX=9606 GN=LATS1 PE=1 SV=1	LATS1	299260	242843	448010		573534	403199	276144	224583	268413		411663	316760	301354	323270	350384		329321	359663			586953	392757	414171	578587		355133	244892	197189	349219	347555			242329	227849	273743		268953	604774	374402	304888	246273	359223
O95837	Guanine nucleotide-binding protein subunit alpha-14 OS=Homo sapiens OX=9606 GN=GNA14 PE=1 SV=1	GNA14	112457	184965	185184	371222	297806	158716	384494	277429	240776	437580	357323	230107	133807	179698	244663	262700	105214	245163	382821	878450		185219	175614		330062	175682	204435	197837	219612	337868	350834	669693	220460	323811	195494	275717		316135		173481	143787	266099
O95848	Uridine diphosphate glucose pyrophosphatase NUDT14 OS=Homo sapiens OX=9606 GN=NUDT14 PE=1 SV=2	NUDT14	543893	567721				372053					378524		299545				406763	338120				784013	447580			378666	168323	292248							274642		422978				376854
O95858	Tetraspanin-15 OS=Homo sapiens OX=9606 GN=TSPAN15 PE=1 SV=1	TSPAN15	2709570	2627430	1053400	891263	1248470	1116440	1551460	2504610	1739750	1027170	2504750	2330620	1320640	1574430	1504080	966908	401300	1867570	1773120	802805	838729	2337530	896398	2166790	576917	1817470	890163	1555440	1115850	881921	2879810	1003160	2163870	1172500	808217	1037820	1131050	1140150	1256940	1895940	1326890	2244590
O95861	3'(2'),5'-bisphosphate nucleotidase 1 OS=Homo sapiens OX=9606 GN=BPNT1 PE=1 SV=1	BPNT1	7963740	7518250	8738470	5009620	3196420	4712620	6149970	8070180	7022860	5654860	7379480	7857700	7156830	7318020	6947250	4354250	3425460	2556790	7128570	4212680	5159630	6394230	5290570	6343620	4595990	3091990	1747840	2825140	6815170	6303630	5514230	4657790	6496110	3961310	1976860	2609520	11203900	7117980	4545680	6546850	4692040	6291100
O95864	Acyl-CoA 6-desaturase OS=Homo sapiens OX=9606 GN=FADS2 PE=1 SV=1	FADS2		343301			221855						171010	186960	236135				126018	358863	370010		114023				245239	528028	437201					367311	258899	554050	493700
O95865	N(G),N(G)-dimethylarginine dimethylaminohydrolase 2 OS=Homo sapiens OX=9606 GN=DDAH2 PE=1 SV=1	DDAH2	8099200	12275900	12967700	16635000	10760700	7185890	18077300	18571100	11468700	12671400	13456700	14792300	10896700	15813600	12256600	17538400	8675680	8443120	12203200	19065200	15723800	11306400	14171100	10667900	8943690	7743790	5342750	6983280	19594400	13814800	15532300	11163300	8409630	8542520	5582080	12653900	7361770	13384100	14028100	13887500	11048700	13852800
O95870	Phosphatidylserine lipase ABHD16A OS=Homo sapiens OX=9606 GN=ABHD16A PE=1 SV=3	ABHD16A	1683400	1530080	1753760	1541020	1216980	1231230	1251700	1498400	1546350	1455270	1720590	1502260	1518730	1409170	1828520	1258800	1586420	1756320	1402330	1119970	1287410	1749360	1264030	1736620	1591920	1837260	1619600	2289890	1231870	1274730	1224900	1556080	1695290	1636270	1539000	931993	2002190	1449760	1895410	1484910	1552830	1660110
O95881	Thioredoxin domain-containing protein 12 OS=Homo sapiens OX=9606 GN=TXNDC12 PE=1 SV=1	TXNDC12	6302260	5476300	6295000	4062810	8733230	8256460	5926410	6461360	5570500	3565570	6726540	7369890	6374600	5939010	7857150	5462130	7765520	6825410	4419380	7386950	6939220	5773960	8089410	7740390	3265630	6978090	5485300	4420470	5984350	6677640	5095890	8132910	6955100	6362510	5672150	2334200	8159320	6859420	6030710	5508600	6572490	6650370
O95900	Pseudouridylate synthase TRUB2, mitochondrial OS=Homo sapiens OX=9606 GN=TRUB2 PE=1 SV=1	TRUB2		74391.6	168367			86923.6	101655	193557	203959				296961	258152			420993	285295			234405	268330		122540		381926	520254	264559		139725				387420	424896		313854	257653	174041		304038	80393.8
O95926	Pre-mRNA-splicing factor SYF2 OS=Homo sapiens OX=9606 GN=SYF2 PE=1 SV=1	SYF2		993642	877502			1423790	1394090				1089690						928920	1483440			816739	1342570		1038830		930330	1044860	979896	1307610	1140480		1371740	1290820	907649	709943		917762			1269680	1197420	1313590
O95931	Chromobox protein homolog 7 OS=Homo sapiens OX=9606 GN=CBX7 PE=1 SV=1	CBX7	455842	493852	314056	483964			586877	895597	503086		777549	724815	440663	680401	686334		554375	691204	650602	701732	785629	742856	588584	549270	123761	769236	488914	794534	675170	605170	673843	512209	615399	647373	735789	328188	389801	636709	731692	713534	906698	815403
O95967	EGF-containing fibulin-like extracellular matrix protein 2 OS=Homo sapiens OX=9606 GN=EFEMP2 PE=1 SV=3	EFEMP2	3053060	5214190	3978050	9234040	10031700	8338050	17060500	8717710	6660940	6979520	9487450	10089800	8311170	7842180	6418950	6630630	13059700	19222200	7839970	15921700	21341900	5871200	14265200	4937080	9262800	14335700	13252400	10515200	10764500	6580770	7322360	6134110	9038510	7350480	29873900	5095010	6770240	5232200	9029920	11624400	13898000	8646630
O95977	Sphingosine 1-phosphate receptor 4 OS=Homo sapiens OX=9606 GN=S1PR4 PE=1 SV=1	S1PR4	43966.2				78685.9										172287		78858.5					31442.9		60263.2					39833.1				66804.6	25584	41578.6
O95980	Reversion-inducing cysteine-rich protein with Kazal motifs OS=Homo sapiens OX=9606 GN=RECK PE=1 SV=1	RECK	532448	1393080	1130750	2677240	1509290	1443050	2691310	1894180	1963860	1983330	2140330	2068120	1176030	2052210	1604280	2360690	983270	1411980	1612550	2753290	2344250	1374130	902265	1418670	1124540	1356190	1368400	1260840	2795070	1596410	1543540	1382270	1753430	1081300	1740000	1453900	743548	1827440	1880370	2266650	1964160	2830290
O95983	Methyl-CpG-binding domain protein 3 OS=Homo sapiens OX=9606 GN=MBD3 PE=1 SV=1	MBD3	137384	181381	228505	166365	126902	260216	199707	330011	201764	100170	289682	272882	221317	194734	279934		317045	195021	239432	269438	262823	233618	243576	110483	150943	246100	409205	228179	212974	321686	164969	387638	236830	365204	274029		136426	251323	207619	232385	341528	286743
O95985	DNA topoisomerase 3-beta-1 OS=Homo sapiens OX=9606 GN=TOP3B PE=1 SV=1	TOP3B	389436	369649	283882	244183	304073	309130	290327	366037	321831	183197	393349	301548	267906	365547	287428		420012	561360	337126	436099	355484	313702	416729	461960	255197	511276	474597	284615	293413	401530	270391	276060	323375	157780	396890	185261	356594	398004	377035	270988	285261	309300
O95989	Diphosphoinositol polyphosphate phosphohydrolase 1 OS=Homo sapiens OX=9606 GN=NUDT3 PE=1 SV=1	NUDT3	4943560	5868670	3597890	5392860	5148580	4355710	5135010	6063850	4027740	4280910	7123080	6209620	5136630	3938570	6789720	5271190	3953580	1501260	5578600	5396840	5058510	4872550	6254240	5227950	5449220		1662040	2299780	5890470	3850130	6319880	6170840	6434970	2979710		6663600	3022690	4707110	4001770	6390470	4321100	5704340
O95990	Actin-associated protein FAM107A OS=Homo sapiens OX=9606 GN=FAM107A PE=1 SV=1	FAM107A	275090	854066	304006	1180420	208356	375362	524781	654566	593560	433892	993308	441563	223857	781977	645921	1250860		194821		352807		581507		276307					224290	255384	557345		1474290		128757			337955		678310	306857	834550
O95994	Anterior gradient protein 2 homolog OS=Homo sapiens OX=9606 GN=AGR2 PE=1 SV=1	AGR2	159098000	29621500	79968100	1377150	1712210	35603600	17097200	31526900	23592700	5393470	22143700	32612300	26422800	15086300	21325200	1325240	18978900	69978100	72363900	2921470	34027600	79621200	47179000	261381000	5507490	87478500	11244500	95410900	29931700	25830400	11356000	2866900	47525300	24500500	5204610		76770700	29749000	25358300	10677100	53911900	18697100
O95999	B-cell lymphoma/leukemia 10 OS=Homo sapiens OX=9606 GN=BCL10 PE=1 SV=1	BCL10	1518180	1561790	1844970	1290220	1267650	1250920	1407210	1644810	1486760	781024	1551210	1764660	2045140	1896460	2026970	1595160	947029	822871	1305310	1034500	1775380	1569110	1811650	1962760	1482500	836112	482787	406540	1568730	1735070	1661280	1914260	1478040	937232	460487	896913	1415180	1608680	1372040	1560720	702845	1429480
O96000	NADH dehydrogenase [ubiquinone] 1 beta subcomplex subunit 10 OS=Homo sapiens OX=9606 GN=NDUFB10 PE=1 SV=3	NDUFB10	8730480	6876910	7346920	5389660	4992450	9375360	5384720	5508690	6492680	12167400	6404310	7009190	5851090	6124640	6224220	10138200	8055420	13046200	6181460	8281430	6747880	7730940	6940850	12663800	5873560	14614300	9820690	9522430	6240780	7131180	4466680	4807260	7112530	10443400	12289700	4517460	9089110	7027350	8316280	5324820	6986680	5475140
O96005	Putative lipid scramblase CLPTM1 OS=Homo sapiens OX=9606 GN=CLPTM1 PE=1 SV=1	CLPTM1	1501520	1549410	1909170	1290210	1963230	1864640	1542450	1582480	1395100	1300260	1664360	1363260	1368080	1149130	2135730	1637230	1903560	2273410	1962490	1448510	1090880	2028580	2183460	1732730	1650010	2441800	2306000	2885760	1531410	1688730	1665780	2001140	2061610	2079440	2424650	1274630	2569470	2223650	1712050	1373190	1795160	1548470
O96006	E3 SUMO-protein ligase ZBED1 OS=Homo sapiens OX=9606 GN=ZBED1 PE=1 SV=1	ZBED1	281350		309979	117692	239437	358385	312719	296185	339362	179391	319925	200185	251549	310092	273066	256299	306352	291865	339830	320472	353654	338554	221275	313244	375225	300111	167516	242667	387687	384679	417695	548249	273963	257867	251748	167024	387066	261993	531847	256973	295581	314204
O96007	Molybdopterin synthase catalytic subunit OS=Homo sapiens OX=9606 GN=MOCS2 PE=1 SV=1	MOCS2	112808	393152	337061			189207				494270	294262	460170	362014	417724	315594							279024				210385					746225		421315	258757			421117		323195		302035	496596
O96008	Mitochondrial import receptor subunit TOM40 homolog OS=Homo sapiens OX=9606 GN=TOMM40 PE=1 SV=1	TOMM40	6624850	4907370	7319810	3434990	4724880	9882090	3501770	5612970	6502990	6861540	5726580	5762620	11994300	4653090	6710910	4476560	12985500	9327270	4472270	4830430	4524070	8304690	6069660	7053800	3110570	10593300	12385600	12578400	5040540	6800880	3872750	5186870	6060540	15298000	11315400	2727760	9724800	5318520	8358020	4719090	11373100	5296490
O96011	Peroxisomal membrane protein 11B OS=Homo sapiens OX=9606 GN=PEX11B PE=1 SV=1	PEX11B	2572300	1936800	3647030	1121350	1262200	1808290	1199310	1490390	2360140	1389530	2132170	1698830	2293440	1966210	2126230	1191560	2341810	2960220	1603730	909132	1704740	2531660	1840330	1670740	1317620	3234230	3257610	3165320	1154210	2070520	1605080	1308560	1666170	6584550	4340140	711403	3189690	1554980	2612200	1192740	2595960	2084400
O96013	Serine/threonine-protein kinase PAK 4 OS=Homo sapiens OX=9606 GN=PAK4 PE=1 SV=1	PAK4	1360130	1570470	1638810	795693	861186	1118320	812438	1166120	1299650	868567	1268170	1294850	993376	1438450	856338	879060	961704	1077250	1375260	699651	962928	1582220	865837	1139830	1276340	1065180	1028640	1387660	1108550	1335690	1202540	1304220	1165940	1380390	762648	636361	1293860	1139330	1485310	1020710	1270120	1236140
O96014	Protein Wnt-11 OS=Homo sapiens OX=9606 GN=WNT11 PE=1 SV=2	WNT11																		133342								99244	173790		235504			620145	61928.8		358482			168908	94728		220658
O96017	Serine/threonine-protein kinase Chk2 OS=Homo sapiens OX=9606 GN=CHEK2 PE=1 SV=1	CHEK2	266804		430217			653230	173431	281871	338959		229839		336240	275162	438079		1029680	178985	215720			444128		640506		217052	243084		512403	493688	299976	482905	295578	397593			200322		471939		251750	438875
O96019	Actin-like protein 6A OS=Homo sapiens OX=9606 GN=ACTL6A PE=1 SV=1	ACTL6A	5827950	4104280	6408800	3001520	3585470	5060380	4320340	5880950	4921750	3196210	5153720	4694710	5360050	4488760	5920080	4067210	6384130	4944650	4249640	5001720	5432640	6101700	4492390	5169030	3047520	5049830	7011840	6937140	5641030	6502850	3573190	7194340	4657820	7573810	5088500	1530710	6406050	4856300	7653850	4310790	6675990	5579970
O96033	Molybdopterin synthase sulfur carrier subunit OS=Homo sapiens OX=9606 GN=MOCS2 PE=1 SV=1	MOCS2	1759290	2454100	1712260	2261880	2096900	500796	1970130	2280060	2165330			1609730	2574950	2067520	1899410	1185860			2015480	1716080	1374570	1331300	730771	1022550	1810990				1921850	1474070	2775780	1009360	1387410	1097150		2277540	1013920	1477750	1044030	1603400	1036410	2059830
P00156	Cytochrome b OS=Homo sapiens OX=9606 GN=MT-CYB PE=1 SV=2	MT-CYB	5485950	3283800	6699550	5149540	3713200	4829020	6004980	3652220	5668420	10913300	4467830	3734860	5562990	3927610	5508790	12030600	4873300	6035780	6445580	4191290	6194500	5847620	3586070	8822480	3510850	6651040	6194920	8049250	4984180	9471890	5991210	6388710	3492690	8868140	7810990	3842480	593566	6200260	8105380	3626250	4127890	5958550
P00167	Cytochrome b5 OS=Homo sapiens OX=9606 GN=CYB5A PE=1 SV=2	CYB5A	21923200	13331800	10532700	7105420	6122860	7516710	7438300	10066400	17472200	7712610	10916100	10560000	11370400	8322670	9413350	7511300	11630800	18155900	9927930	5466620	7768880	18899600	8533650	11582100	8083810	20310200	9067490	4976180	7318550	11496400	7005350	9671410	11000700	10130400	12861700	11090900	7423330	5947520	9963360	6742890	8367160	9017340
P00325	All-trans-retinol dehydrogenase [NAD(+)] ADH1B OS=Homo sapiens OX=9606 GN=ADH1B PE=1 SV=3	ADH1B	3532480	2355250	2355800	20338700	15004500	4154600	8485510	6496510	5939630	14014400	4279500	5083490	2621740	3480980	5111350	33997900	6464540	5036390	12729000	35881900	9719730	8468420	16483500	125221000	7307730	1912200	8662120	4441060	10224900	18215900	19602000	5804010	5314530	3513890	1664400	43242000	6973670	41942000	20754400	13554400	7539930	6913310
P00326	Alcohol dehydrogenase 1C OS=Homo sapiens OX=9606 GN=ADH1C PE=1 SV=2	ADH1C	659016	898199	199965	2960400	1307190	1237030	683907	544656	1136770	1743070	609296	541989	651824	879506	1300490	6734470	750838	1703750	643596	1750060	1147190	1453190	2788230	46119200	977041	497806	1157650	217643	208510	755461	1465090	737786	2095980	612086	440286	2324990	496151	699288	1424030	1741160	591776	1202190
P00338	L-lactate dehydrogenase A chain OS=Homo sapiens OX=9606 GN=LDHA PE=1 SV=2	LDHA	69440200	59874700	95359000	77820100	110687000	82617900	88936700	72948700	70936800	126342000	65712100	72401600	108074000	68019700	79016200	119210000	88212800	27411300	113068000	71216300	79453100	93654700	105090000	78060800	52157900	31324500	22945900	28636100	67790400	79113500	87597500	137830000	70776500	51015700	25120300	59676800	58422500	77331900	66695800	89916400	58804600	56278700
P00352	Aldehyde dehydrogenase 1A1 OS=Homo sapiens OX=9606 GN=ALDH1A1 PE=1 SV=2	ALDH1A1	12876500	15630800	28473800	22627600	10139100	9503590	30766500	22550600	16847600	22365300	18752000	20313100	10382200	20158200	23378600	25498000	135507000	7734400	30027500	18441300	36071100	51477700	24797300	26050200	22026400	7270910	6415070	11833500	36765200	18095000	23181800	35969400	19114500	11448700	6512150	16069300	6189760	20258500	23703500	21319300	29757400	26641200
P00367	Glutamate dehydrogenase 1, mitochondrial OS=Homo sapiens OX=9606 GN=GLUD1 PE=1 SV=2	GLUD1	47565000	36519700	39024800	17672500	16022500	25111000	23330700	29298800	40357400	22663300	30444600	25584600	71235600	29181800	27414900	14791000	41797900	49840900	22824600	15834300	19254700	37583400	16800800	24409100	18856100	56400200	45689400	31324600	24659300	26192300	19573200	9553400	29060100	137557000	66526600	12715600	48236000	29948300	25766600	20521600	41240100	21014400
P00387	NADH-cytochrome b5 reductase 3 OS=Homo sapiens OX=9606 GN=CYB5R3 PE=1 SV=3	CYB5R3	18567100	28564900	22036300	38737900	29461500	26176700	42844400	30730000	26212600	45674300	29432300	27471900	22645800	24278300	27883500	43538200	24888300	34450800	28868700	29780100	31070700	25846900	21453100	23568200	23934800	26469000	29932900	24598400	27675400	20697500	25625800	21055900	29197300	24347900	40235500	23849800	13328600	24832700	30410000	27308600	31511400	28622500
P00390	Glutathione reductase, mitochondrial OS=Homo sapiens OX=9606 GN=GSR PE=1 SV=2	GSR	13107100	17627600	11090700	8196960	5394060	5622980	8764870	3938880	12137200	9551820	14715600	13769200	6393940	12676000	9154510	6183540	6907990	4628020	11642100	6865110	6924810	12240000	11584200	11641800	3737230	4738700	5406960	5459290	5915470	6702850	10307400	5213390	12280700	5165560	4800470	3723500	9073750	4157740	8944210	6855430	6121440	9610340
P00395	Cytochrome c oxidase subunit 1 OS=Homo sapiens OX=9606 GN=MT-CO1 PE=1 SV=1	MT-CO1	124509		202341		67029		197692		94317.1	263776	117460				133285			212084	168865		182645	177388		243457				192580	140607	194431	244852		135028				165872
P00403	Cytochrome c oxidase subunit 2 OS=Homo sapiens OX=9606 GN=MT-CO2 PE=1 SV=1	MT-CO2	9539370	7162580	4831500	5181750	3628730	16567900	3752120	5431140	5354530	12274000	11611200	4529070	6864170	3238880	6226350	5506650	13589900	28351200	5892890	3778150	3693900	18729700	6461150	21243300	4888020	40211100	5015570	16075700	6053320	4461230	2425850	4150590	26843000	18783700	29547100	6621410	27978000	5024650	9378090	4414810	10265900	4013990
P00414	Cytochrome c oxidase subunit 3 OS=Homo sapiens OX=9606 GN=MT-CO3 PE=1 SV=2	MT-CO3	503410	326349	506218	357364	594580	499781	453410	330040	459991	442009	351863	389186	286047	409632	380727	541213	297008	468741	333622		536412	315511	322599	446164		488744	470731	435785	216165	767645	352062	485583	393022	444215	419077		447330	502329	291863	421271	258291	378884
P00439	Phenylalanine-4-hydroxylase OS=Homo sapiens OX=9606 GN=PAH PE=1 SV=1	PAH	421129						210590								251206	95242.3	313018	200807			680982	492043	165023	300489		221365	1136070						410671				240297		352085	215247
P00441	Superoxide dismutase [Cu-Zn] OS=Homo sapiens OX=9606 GN=SOD1 PE=1 SV=2	SOD1	14112300	23273700	17125900	21118000	11821400	11526600	16857700	21573400	16678500	30278700	17959400	21012100	14234900	24127600	14711000	23356100	6741220	4820040	16055900	13965600	16690700	13641900	13775800	17880700	22840200	6093930	3883790	5856000	20692200	13162000	24685500	16869800	13124100	9418000	4487890	14774900	12726600	22325200	12487100	25632600	13203100	22355800
P00450	Ceruloplasmin OS=Homo sapiens OX=9606 GN=CP PE=1 SV=1	CP	15820500	35596300	13399000	56289300	44723700	32936600	37567900	26803400	40531600	59562100	20539600	32095300	17597200	31550200	24622500	66410700	13234600	1886560	14762200	57003200	46512400	18524400	40597900	26097200	25923500	1574310	2889880	4097320	53966000	23831100	37898900	22136700	23778800	9364760	5304920	37864400	21624600	39951900	34114900	36818100	10850600	23466500
P00451	Coagulation factor VIII OS=Homo sapiens OX=9606 GN=F8 PE=1 SV=1	F8		31464.6		64448.5	166414		46155.6		28423.8									49230.2	33966.1							39188.2				64716.4			53234.5	36746.1	90924.8							21800.2
P00480	Ornithine transcarbamylase, mitochondrial OS=Homo sapiens OX=9606 GN=OTC PE=1 SV=3	OTC	1394360				682702		1252270								1002480		1589250	682266			3921880	1605060	571838	2867280		721430	4098450			360912			1490490				242400		916954	874799
P00488	Coagulation factor XIII A chain OS=Homo sapiens OX=9606 GN=F13A1 PE=1 SV=5	F13A1	6808320	5039510	7240940	8243280	59918500	23724800	18571400	12389900	11993600	29700000	11078200	12314500	8968280	9343220	5317340	12761600	8698870	10200900	7106340	39532900	13857100	9846110	13138700	20192400	10303500	5623680	5109470	5641290	4080470	8749880	9092300	12428600	14355800	6503150	10883900	10102100	7739510	12861100	15004500	14609100	8969310	7387050
P00491	Purine nucleoside phosphorylase OS=Homo sapiens OX=9606 GN=PNP PE=1 SV=2	PNP	7330830	4982720	5177930	3028660	12029000	9519830	5392980	5742040	5784580	4661380	3864770	5793250	6929390	5571390	7822890	11095000	7399360	3005990	3168830	9200790	5933820	5268320	14840500	10387500	5019250	3148220	2608520	1929060	5794330	4733260	4510330	7261490	3699220	4373320	2269430	5483300	7272280	8045290	3325680	7559380	2725450	2823380
P00492	Hypoxanthine-guanine phosphoribosyltransferase OS=Homo sapiens OX=9606 GN=HPRT1 PE=1 SV=2	HPRT1	6195950	5523600	6484540	5602790	6454030	6750280	6017870	7382250	5813430	5681340	6151060	6998850	6653590	7210970	7489910	7804960	3968960	2148950	6061860	5528390	4963900	6295360	9256860	6465740	5795680	2249520	2444970	2199460	6714670	5977190	6431580	9954160	5368000	4310180	2062750	3809770	4088300	8727840	3506160	7392420	5075190	6872500
P00505	Aspartate aminotransferase, mitochondrial OS=Homo sapiens OX=9606 GN=GOT2 PE=1 SV=3	GOT2	35275200	31678600	27357000	33001500	19024300	39805200	32342700	22530400	34496900	105404000	34273100	33181800	39415100	28327400	15877700	36017700	22280600	70696800	32286300	21108500	26438700	25157200	23659100	34475400	20976000	81537300	33176400	27777000	37625600	28438500	22968200	18351300	34099700	38435800	49675700	24909300	49402500	39771300	23565500	25904200	32678700	32921900
P00519	Tyrosine-protein kinase ABL1 OS=Homo sapiens OX=9606 GN=ABL1 PE=1 SV=4	ABL1	512178	904155	700828	726246	846156	534264	643841	694372	692139	489195	725431		586795	660668	674654	427340	511771	272741	734356	596628	557484	798710	749413	670000			542900		759917	773536	533656	469533	643154	434785	651097	818811	377359	662836		534179	891755	653278
P00533	Epidermal growth factor receptor OS=Homo sapiens OX=9606 GN=EGFR PE=1 SV=2	EGFR	1893700	3009970	1988510	1656670	1994110	2014990	2849280	2027320	2690480	1665290	3027680	3221990	1974070	3085790	1995620	2374710	1448550	2909950	2592640	1896140	1972220	3182120	1632800	2726710	1992960	2822300	3421640	2810370	3674790	2473440	2691860	1500250	2782470	3631830	2480860	1957720	1231910	1670930	2568600	2333500	2828810	2991990
P00558	Phosphoglycerate kinase 1 OS=Homo sapiens OX=9606 GN=PGK1 PE=1 SV=3	PGK1	47799100	57289000	44834800	45882200	32970000	37855400	38601100	52771500	46240300	57590300	52643200	55213100	61868700	52020300	57803200	45141900	33858100	14643300	58803200	35778000	34501000	51689100	55525200	44006600	46281400	15266800	12239400	16394700	42277100	34181000	48049400	33953600	53498200	29192200	17292700	30566600	48989800	41051300	36530600	49445700	35038400	39849100
P00568	Adenylate kinase isoenzyme 1 OS=Homo sapiens OX=9606 GN=AK1 PE=1 SV=3	AK1	7164710	15808900	8974210	34652600	18537000	26866700	17439600	21555200	14452300	81673600	18175400	20490800	8104790	18932800	14161500	86819800	3365620	2224060	15406500	21501000	12399800	8856630	13404900	10418200	15653700	2431500	2504740	1629920	19838100	8632100	19581700	15605500	18705700	3723760	1970080	40702000	9651750	15220900	6195340	25874500	4944010	18811000
P00734	Prothrombin OS=Homo sapiens OX=9606 GN=F2 PE=1 SV=2	F2	6656060	16528900	4341150	19786600	27909100	15791600	12492000	10136200	11905700	20161900	8246440	11895400	6906880	10834700	7955780	23638100	4307500	4966790	8525710	31790000	12366400	5086210	16746600	11604000	9498710	3681400	4755960	2824760	18620100	8700000	15340300	8451180	8294410	4652250	3672140	22806700	10714200	13147600	7285460	16514200	5072230	7862970
P00736	Complement C1r subcomponent OS=Homo sapiens OX=9606 GN=C1R PE=1 SV=2	C1R	2877380	3883000	2619870	4804480	9326410	5924160	6147250	6662410	6000770	7021480	4488160	6301950	3801190	4260240	5641960	7841330	4240500	3579540	3561480	10555500	8826510	3524100	9947000	4379070	6263920	2540100	2883850	4721550	5357390	4186400	5751610	4905990	6181330	3599200	4762730	5264230	6911560	7050430	5179950	7400580	5550660	4472660
P00738	Haptoglobin OS=Homo sapiens OX=9606 GN=HP PE=1 SV=1	HP	119857000	369941000	61440600	208016000	233330000	170431000	152932000	138816000	204724000	356720000	175068000	318431000	94542800	136545000	222880000	643661000	135813000	9996450	40140100	155515000	657323000	56500700	277854000	97705800	87927400	6959480	17589000	37694300	188949000	144523000	137575000	63518900	125845000	87998400	18150000	188302000	568823000	148005000	564396000	327150000	112066000	256357000
P00739	Haptoglobin-related protein OS=Homo sapiens OX=9606 GN=HPR PE=2 SV=2	HPR	617175	1410090			1109590	868169				778828		1042490	617136		495740	542597	516884		621931	1638330	1012860		2274780	772822			399404	525280		467857				313732	640109		2039240		1299190	758799	753793
P00740	Coagulation factor IX OS=Homo sapiens OX=9606 GN=F9 PE=1 SV=2	F9	4036310	16673800	3295650	17248800	15458000	9369450	15879600	8815160	11986700	8801120	11551700	14446200	4392550	8998870	6033270	12317300	3907460	5790730	10516900	6140350	7141580	5717450	7295700	5777390	9239630	5181070	3271770	2843160	17835800	5087180	10012500	6067890	13698700	3098350	6648510	8082140	3301460	10382800	7213170	10546900	9890240	9787730
P00742	Coagulation factor X OS=Homo sapiens OX=9606 GN=F10 PE=1 SV=2	F10	868307	2387320	438329	2651450	6248460	3738700	1587190	1295640	2089510	2293960	1575140	2233820	860785	2130540	1255390	3224360	611458	779153	1688500	2452500	2522580	747429	2678010	1554760	1769440	369765	491636		1760280	1266160	3115160	1581280	1514570	473117	1463310	3004020	1473050	1398640	1269900	2614670	1612740	1396870
P00746	Complement factor D OS=Homo sapiens OX=9606 GN=CFD PE=1 SV=5	CFD	1489870	2965290	1756730	5851190	4342000	2927210	4465250	3779240	3498450	4490550	3686350	4754040	2259500	4522330	3535800	5219830	2046610	1324100	3448310	9938090	3399000	2507660	5035080	4708010	3342200	891536	603435	1000820	4183780	2322970	3828160	3416120	4630810	1719060	1590470	5919820	2212830	3041230	2723970	5242760	2347890	4070920
P00747	Plasminogen OS=Homo sapiens OX=9606 GN=PLG PE=1 SV=2	PLG	13445000	39997100	8901430	45363700	165473000	75405300	28856700	20951400	31152300	43753600	16809700	27174100	12779500	21897800	17092200	58499800	10480700	5163790	18300100	49707600	27506700	9577500	27844600	22189400	29886100	3380670	5756910	8896440	38423800	25891100	35631600	18755600	18888300	7116190	4766570	41664600	40599600	27673300	17764900	34161200	6931530	19053500
P00748	Coagulation factor XII OS=Homo sapiens OX=9606 GN=F12 PE=1 SV=3	F12	924128	1908830	741666	1872380	1835370	1387600	1125160	1218100	1525860	2187620	1162990	1524310	1218620	1362450	1454980	3572220	1002270	720366	749306	1708310	1640200	1097410	3897350	1328680	1374980	598842	636707	549321	1467110	833028	1461530	1039960	1411910	869319	865601	1417310	1191840	1474040	1245630	1518120	975522	1638810
P00749	Urokinase-type plasminogen activator OS=Homo sapiens OX=9606 GN=PLAU PE=1 SV=3	PLAU	63395.8	136882			378465	233633	130190		105083	35246.5	124561		60278	150868	85179.3		169636	105910			124642	83863.8	210560	101049		58504.4	119765	53292				373989	173160	58211.9	417542		532713	78646.5	94037.6			22508.2
P00750	Tissue-type plasminogen activator OS=Homo sapiens OX=9606 GN=PLAT PE=1 SV=1	PLAT	723678	1615400	690690	1971650	4284370	10693900	2156580	633329	1171030	3486410	1118200	1733280	738726	605899	431418	2053210	1492190	1113590	2041490	2300290	2044060	970219	693304	1410950	2092800	803875	2093390	2995460	2070500	1147180	1387020	1066800	1187060	940973	662670	2058230	564725	1088140	1185410	479596	897144	480331
P00751	Complement factor B OS=Homo sapiens OX=9606 GN=CFB PE=1 SV=2	CFB	19172400	41678400	14501200	55899400	40869700	31043000	32688500	24268100	27469600	38299700	21995200	40378100	19007200	34604900	28887700	83604200	10169100	1953810	17447900	37841800	38162000	19904300	36968100	22467600	36274600	1413000	1763960	3598700	54497400	18861500	34012800	23989900	48249100	7976890	1699300	40663900	22103000	35163300	27759200	33627800	7315080	21741200
P00813	Adenosine deaminase OS=Homo sapiens OX=9606 GN=ADA PE=1 SV=3	ADA	1040120	1187800	928835	2068200	1889450	1056200	1141080	1352300	1258630	1093740	1313480	1300930	946208	1492700	2630480	1905150	1852620	377044	1182400	2629450	1535730	818097	1935880	1495380	1234150	357434	567157	535968	925756	1442860	1945960	2214070	2068970	627639	705997	1162040	1184740	1387860	1462820	1782400	699918	1425640
P00846	ATP synthase subunit a OS=Homo sapiens OX=9606 GN=MT-ATP6 PE=1 SV=1	MT-ATP6	14321100	15641400	9575770	5795070	5838150	13391800	5300620	8376480	13095600	31868600	15777000	14014900	21527500	7297430	11200000	6224940	22985400	25195500	9894620	5493030	3935460	17802100	9252800	17014800	3155260	24261200	13964100	16224800	13572100	2750210	2019010	13150900	16485600	21970200	27457000	5322400	11814500	6174740	11728800	10513700	12986400	6508760
P00915	Carbonic anhydrase 1 OS=Homo sapiens OX=9606 GN=CA1 PE=1 SV=2	CA1	80477100	100538000	6947490	37072700	294284000	210999000	29719300	36843400	15614900	43940300	21394300	76327500	25374500	51521900	8504220	370744000	24502500	17406800	38750700	307810000	66795000	54785300	704264000	321594000	118513000	15989900	10867400	12415300	48170100	23084600	51741500	8171260	9502210	14834500	20866300	54901600	65314700	141467000	23834100	216992000	6720140	5571020
P00918	Carbonic anhydrase 2 OS=Homo sapiens OX=9606 GN=CA2 PE=1 SV=2	CA2	11979500	14631400	2122460	7751880	58480900	34188600	7849210	9015800	3908620	22642800	3679490	14322300	5446180	11672600	5891600	100713000	5818590	2277690	5948790	45036600	21734000	13330300	87089800	64025800	9734290	2196340	3476260	2303340	10048600	4516350	11041300	3184950	2384000	3459210	3562860	33171000	16923400	36265600	6648980	39776800	1475970	1936590
P00966	Argininosuccinate synthase OS=Homo sapiens OX=9606 GN=ASS1 PE=1 SV=2	ASS1	8742700	5321520	4784640	4452660	6604580	7629990	19983600	5259730	4486430	9112150	9412820	14367600	4080860	4990690	5354310	8173510	3563310	3686430	9993340	6190960	15369400	16747400	5291900	22546600	7151190	3111090	20003300	1505030	37287800	5912010	7352690	7104370	6061060	2970640	2094400	4626210	8097750	3522940	5743380	8136550	6425910	4331280
P00973	2'-5'-oligoadenylate synthase 1 OS=Homo sapiens OX=9606 GN=OAS1 PE=1 SV=4	OAS1	468242	247005	395500	231200							129740	136843	219143	327618	505045		477835	265096			139403	144861		371668	196650	206012	120155		595878	182429	944203	356765	176951	127553	231718			634069	464199	821195	454856	717877
P00995	Serine protease inhibitor Kazal-type 1 OS=Homo sapiens OX=9606 GN=SPINK1 PE=1 SV=2	SPINK1		993851																						1464960
P01008	Antithrombin-III OS=Homo sapiens OX=9606 GN=SERPINC1 PE=1 SV=1	SERPINC1	14834200	60173500	12038700	77575100	34675700	27103800	65518700	38591800	43346700	58539300	46679400	40401300	10754600	43597900	12548500	109448000	10423800	9943480	36660200	74337300	44063700	26355700	51952400	39553200	42133200	7642910	8015480	5453930	83150300	23926500	58942400	51287400	41785300	10667000	7619850	51593300	12974200	45301700	20704200	45553400	31044000	36049800
P01009	Alpha-1-antitrypsin OS=Homo sapiens OX=9606 GN=SERPINA1 PE=1 SV=3	SERPINA1	98181900	264207000	88640600	420048000	248987000	184562000	369832000	253437000	303970000	508899000	171660000	262146000	138072000	236970000	166553000	599613000	84834400	62186200	132581000	396472000	523603000	180637000	395800000	193489000	173666000	33408600	45204500	44333800	438970000	131727000	303902000	317707000	209249000	63776900	67681400	298585000	150540000	308992000	271308000	317955000	72766700	169526000
P01011	Alpha-1-antichymotrypsin OS=Homo sapiens OX=9606 GN=SERPINA3 PE=1 SV=2	SERPINA3	12377000	16766700	3150150	29294000	22076000	18612700	16469800	14675900	14392600	35328100	14221400	12271700	11157800	14260600	13702000	48874200	13999100	1945560	8476270	31604000	38827000	18302800	26663000	14870500	11009400	1807490	4235230	7104530	33255500	11398600	32682300	18869000	27098200	6714480	2212170	22590800	23125400	22578500	28548200	29644900	11638300	16019600
P01019	Angiotensinogen OS=Homo sapiens OX=9606 GN=AGT PE=1 SV=3	AGT	7790960	21672100	7216400	27903600	19547900	11509400	23265700	20511200	16308200	22679800	11554200	21171700	8817650	19142900	10420200	37018800	3844800	1009680	12582100	42031100	24688400	8681800	22346100	18440600	23778300	771851	2205370	1305290	38282900	13043900	30729100	14391300	9835700	3767440	1612970	30893000	10905800	21619800	11014200	18024900	3344160	14072500
P01023	Alpha-2-macroglobulin OS=Homo sapiens OX=9606 GN=A2M PE=1 SV=3	A2M	11127700	37211400	14078500	106352000	171649000	95837500	78364100	104404000	87744800	115710000	34681900	76663200	55781100	78499700	106225000	219906000	33707000	36802700	32239400	202484000	115000000	22279100	90865700	46932700	70144900	20616900	9259870	16403200	64486800	25853500	143751000	31648900	64405200	12861000	38315100	152165000	25798000	149477000	42226900	122280000	27592100	98317600
P01024	Complement C3 OS=Homo sapiens OX=9606 GN=C3 PE=1 SV=2	C3	44580700	122997000	34992200	170944000	165335000	112940000	98784900	77277200	122362000	176642000	55701200	99101200	51630600	95631100	92749000	236859000	24826400	6950290	43677900	135276000	138041000	46991500	161835000	59114900	67294000	5304790	6821730	14221300	126895000	52952900	101246000	52040800	58297900	21842400	9305280	108069000	63934400	122231000	56182900	107289000	18439000	66887400
P01031	Complement C5 OS=Homo sapiens OX=9606 GN=C5 PE=1 SV=4	C5	5145870	9894370	2848180	12182200	23255500	13127400	8786930	6610760	8579920	11900600	5125850	8438460	4180910	6989290	6007100	16278100	4335230	2024120	4887020	12297200	13332000	4594690	13483000	7486140	6061350	1384890	1227500	3042890	10119300	5355590	8446340	4910790	5753320	2567400	7120910	9013020	8927060	8972570	8428820	10243300	3366070	5621310
P01033	Metalloproteinase inhibitor 1 OS=Homo sapiens OX=9606 GN=TIMP1 PE=1 SV=1	TIMP1	4451860	25871300	3044750	7956420	15536900	8231280	7510220	4571320	31346600	2210070	29235500	54195400	4367990	60978300	3085500	6782040	5903040	3225620	8128830	3355660	8182320	5288180	15864200	4773980	6364460	2357350	1450080	1942500	5851840	2935430	9924900	17667900	12329700	2913960	9308470	1263330	9512690	3890970	4178570	9428320	8578900	13198800
P01034	Cystatin-C OS=Homo sapiens OX=9606 GN=CST3 PE=1 SV=1	CST3	5297230	4815930	1510110	1852270	3132170	3979970	2789180	2466160	4768490	4113340	3633660	4488530	2642390	6348990	1940860	6008900	1309570	1284870	2770780	3971760	3553640	2892930	7482520	7122580	1352390	2656830	1223780	2745360	3344460	1535160	3563360	6826040	4579830	2827250	1288310	3795230	8012500	3574830	2554420	3400250	2567570	1781450
P01037	Cystatin-SN OS=Homo sapiens OX=9606 GN=CST1 PE=1 SV=3	CST1	305871	586258							9131000		391783	790029	576308					23529600	470502		11092500	1863310	152561000	21996800		25020100	1401730										151930
P01040	Cystatin-A OS=Homo sapiens OX=9606 GN=CSTA PE=1 SV=1	CSTA	505247	834554	815860	1061070	1900840	528656	1628230	645141	1279520	724076	1796550	1645990	560776	2097200	2769630	2122340	2754870		1147470	1486210	2127750	1217960	6146790	1929220	2606890			536722	1166970	1321840	4667980	1168870	900951	1166600	636219		571906	1235430	866961	1197110	680697	2998800
P01042	Kininogen-1 OS=Homo sapiens OX=9606 GN=KNG1 PE=1 SV=2	KNG1	7600200	19948600	6300670	28888000	21530900	16439200	23573400	17118400	20446000	36144600	12491000	21418200	10297700	18014500	11636400	46690300	5991700	1906260	11134700	36608800	21687400	9296920	24984700	19115000	20080100	1201080	1566740	2180230	24290900	13982600	27613000	16447900	14738600	4344050	2198070	30743900	12380800	27373600	15096100	20372500	4358780	13330500
P01111	GTPase NRas OS=Homo sapiens OX=9606 GN=NRAS PE=1 SV=1	NRAS	1562390	1867040	1772160	1121120	1753210	1669460	1382330	1620740	1595500	1460510	1886130	1495570	1895130	1762590	2134200	1460010	2307320	2204780	1800420	2077810	2249220	1471510	2003540	2343210		2278950	1712340	1490700	1587100	1780710	2425950	2071800	1585910	1918130	2173450	1016210	1372080	1525040	1426640	1708240	2279920	1697300
P01112	GTPase HRas OS=Homo sapiens OX=9606 GN=HRAS PE=1 SV=1	HRAS	871305	1166210	919981	1244790	1004890	1140160	1392000	953025	1144850	1271590	1151400	1051170	1352710	1203590	892163	1324390	1027180	1532680	1158830	960013	1068000	1352030	1008530	895851	881317	1555920	1062220	1248050	1229480	1081070	1380990	1159460	1231160	1064820	1234400	1257700	833094	1095560	1134700	1027570	1134000	1189260
P01116	GTPase KRas OS=Homo sapiens OX=9606 GN=KRAS PE=1 SV=1	KRAS	8211650	8878590	6873970	5722400	6470530	5925360	6815390	7070080	7780680	5259540	8510220	8232720	7704600	8601880	7188030	6292580	7556660	9422760	7481890	6985930	6133520	9574970	8000860	11659500	4995130	9733060	7810720	10993700	8890050	5640970	6693570	6834630	7186440	7860400	7670910	6713070	8941060	6145160	6893870	7481630	9404740	5733660
P01130	Low-density lipoprotein receptor OS=Homo sapiens OX=9606 GN=LDLR PE=1 SV=1	LDLR		107623					81385		125321		94529.7	108676		561544			97277.6		69815.1			82357.8									222194		95943.6	24113.2						110252
P01133	Pro-epidermal growth factor OS=Homo sapiens OX=9606 GN=EGF PE=1 SV=2	EGF						383594			663569	521535				1316750											180213						774137			168005	206104					353733
P01137	Transforming growth factor beta-1 proprotein OS=Homo sapiens OX=9606 GN=TGFB1 PE=1 SV=2	TGFB1	482209	369613	542572	288867	1008710	784821	1917340	1008820	518719	601612	445826	532362	873509	546000	739706	648834	2923970	2006990		741695	2019710	649587	1598700	542978	1080190	1893810	1845820	1441790	855913	891288	1218960	1588010	388209	952266	2736190	2877340	824868	874824	1329340	732288	1875480	455944
P01258	Calcitonin OS=Homo sapiens OX=9606 GN=CALCA PE=1 SV=3	CALCA																			2439340							961772			742468			1884740							1811260
P01275	Pro-glucagon OS=Homo sapiens OX=9606 GN=GCG PE=1 SV=3	GCG																			155451		114055		129969	3704950													105309				2963480
P01282	VIP peptides OS=Homo sapiens OX=9606 GN=VIP PE=1 SV=1	VIP	773742	743811	446861	286716			398877		378106		558468							556907	1467710		606281	1700090		928486		335400		656052	874586	1021470	1425210	885306	344190	696868					1003980		686124	524674
P01303	Pro-neuropeptide Y OS=Homo sapiens OX=9606 GN=NPY PE=1 SV=1	NPY		1424100	2409830	999815		1591020		505904		179684						1772230		164132	1081970			5349980		971211	687723				1406300	1924170	3495870			114005	33287300	1098850		332042	424617			716950
P01308	Insulin OS=Homo sapiens OX=9606 GN=INS PE=1 SV=1	INS	4920680	6234210	2030020	8359860	21837700	16837500	5488100		2954590	3512390	2574340	628229	2667920	5375970	2083600	8505850	16072100	28870400	12740800	25766100					4857430	33034100	36779800		4106880	4121740	9723790	3532130	2760620	11291600	9969180	20801600	1863890	7881150			10772300	11085000
P01344	Insulin-like growth factor II OS=Homo sapiens OX=9606 GN=IGF2 PE=1 SV=1	IGF2	551940	1537610	383870	2154130	1766670	931125	3386720	1275630	1113400	1376330	1033960	1742070	576148	1136240	610646	1789270	891481	647625	765966	1936080	3329430	825370	2641580	1964550	1682030	488947	952737	378582	4456140	1127360	1501860	3882760	912413	453463	1176120	1816740	1021880	1089360	1265230	1308870	888119	1233320
P01591	Immunoglobulin J chain OS=Homo sapiens OX=9606 GN=JCHAIN PE=1 SV=4	JCHAIN	9473260	9098620	11032700	7324040	18348000	8192840	40384500	6069590	12498300	13000400	15859500	17794200	10307000	25131000	15142500	20111300	8320120	1565380	8995040	27880900	13957700	13834700	30570300	47044800	26562800	1260940	1561900	1574210	292944000	9157010	28816500	12128000	9027960	2680500	3414210	13415200	6701670	11855100	26485600	21069500	11925400	6257970
P01593	Immunoglobulin kappa variable 1D-33 OS=Homo sapiens OX=9606 GN=IGKV1D-33 PE=1 SV=2	IGKV1D-33	148386	376432		170531		277653	308133	188927	217873	664967		213171	165067	371090	365301	769367	434076		137194	823213	258647		585980	368090				78327.6	440246		427762	185092	305491	257042			260737	148319	713633	474799	82164.8	194687
P01597	Immunoglobulin kappa variable 1-39 OS=Homo sapiens OX=9606 GN=IGKV1-39 PE=1 SV=2	IGKV1-39	658278	1430090	198917	546698	1395760	1634410	435822	886425	1312470	1515910	865535	781898	753193	707289	1687740	1091490	4196780	121507			744445	551804	1923070	932583		102524	57949.9	351838	778507			546247	1513640	514746	313500		1191750	649917	3957650	1565600	1042400	433376
P01602	Immunoglobulin kappa variable 1-5 OS=Homo sapiens OX=9606 GN=IGKV1-5 PE=1 SV=2	IGKV1-5	6043690	10824700	2902710	8013250	20980300	12799700	9181230	9470670	11173900	16632100	7820820	9456380	6581860	9338900	10143400	19271400	13975000	934062	6102700	17134300	13898100	5049190	9451690	6660520	13822200	610814	394281	1561420	28722300	4673320	6882430	7394020	10370600	2835270	2239380	13279100	7564710	10191800	23305800	12291100	4558950	10105100
P01619	Immunoglobulin kappa variable 3-20 OS=Homo sapiens OX=9606 GN=IGKV3-20 PE=1 SV=2	IGKV3-20	22904900	53400000	7373350	22703200	51290200	50750600	33299500	35102800	63658000	89085000	27556300	40640400	23940600	33650700	32998100	66561100	36601100	4941340	14665300	62394700	36200000	17059900	73135700	32200100	6546350	3626260	2334510	7357910	89958100	9526510	22810600	24967100	55890600	16314300	7722990	23858400	24416900	38457300	133133000	79740700	24396500	25087900
P01700	Immunoglobulin lambda variable 1-47 OS=Homo sapiens OX=9606 GN=IGLV1-47 PE=1 SV=2	IGLV1-47	3715390	8777180	4063600	16900900	19300800	12901400	17179300	10665700	9948660	15623600	10402000	12962300	7404610	12750000	11184700	20294100	23353300	874282	10206500	40790100	15167600	6030930	16773600	10663000	19886300	542649	559633	1521460	26654200	11499600	25781000	12173500	8078670	2612130	1634910	17516300	7785210	9827790	14406100	17605800	9138860	10567100
P01701	Immunoglobulin lambda variable 1-51 OS=Homo sapiens OX=9606 GN=IGLV1-51 PE=1 SV=2	IGLV1-51	2207280	4296310	1821080	4204820	9081810	6178190	8900530	5694200	3652860	5848090	3768070	4750120	3173370	5560090	7647350	15768900	8187990	723793	2042490	7628130	10331300	2479030	8265320	4276290	5705360	421081	521739	713027	18880900	3384410	5054440	4111960	4783600	1371280	909481	4191910	4378570	3974670	8868860	11453600	1899220	5987760
P01705	Immunoglobulin lambda variable 2-23 OS=Homo sapiens OX=9606 GN=IGLV2-23 PE=1 SV=2	IGLV2-23	409210	691359						193646	1353750	2429380			674145	599826	1325100	1492150	1018620		459066	541577	654975	710671	1973800	470809				369286	874857			397020	1556630				659822	448126	5888630	584713	990641
P01706	Immunoglobulin lambda variable 2-11 OS=Homo sapiens OX=9606 GN=IGLV2-11 PE=1 SV=2	IGLV2-11		411223		391684	1268750	1030760	370750	288771	1524490	2259100	714929	1045030	911394	1876830	1045600	1533710	491184	289369	815724	2978680	826202		535342	732207	1078940			691013	721523	689326	902830	930941	768159			834156	334673	629578	478786	1821390	287933	537858
P01709	Immunoglobulin lambda variable 2-8 OS=Homo sapiens OX=9606 GN=IGLV2-8 PE=1 SV=2	IGLV2-8	651898	1375370	179692	833223	818600	868331	1005630	947880	1022890	2031630	626307	895599	1529780	1798360	849816	2276120	2138180		985900	5482550	1322290	460623	977691	753724	720309		147955		3033030		1617780	1059270	854967	380589		1563830	1880190	1278230	1378050	1258580	565313	1343490
P01730	T-cell surface glycoprotein CD4 OS=Homo sapiens OX=9606 GN=CD4 PE=1 SV=1	CD4	276425							319613	136270		253537		209223		710397		332998	330398		256712			495287	357275		307732		236309		1236370			291489	360355	268820				348810	193206	311923	751979
P01732	T-cell surface glycoprotein CD8 alpha chain OS=Homo sapiens OX=9606 GN=CD8A PE=1 SV=1	CD8A	734448	390412	527272	357190		286470	1164190	316571		232718	790618	635801	419010	438600	1026350	329952	943027	189829	252321	1021740	1158550	359525	721670	527042	381015	314722	259762	366259	1295490	521354	418143	360933	304511	408905	295808			616165	824362	807964	868233
P01766	Immunoglobulin heavy variable 3-13 OS=Homo sapiens OX=9606 GN=IGHV3-13 PE=1 SV=2	IGHV3-13	414072	740210		750488	1678530	1170230	631413	899493	1374750	2436130	584274	803594	428143	1105250	722235	1289790	411982			1639430	613262	402867	1363280	476728					1148440	248155	339552	559023	764662	250722	296554	468232	819519	752810	1649060	1679170	771065	1058790
P01768	Immunoglobulin heavy variable 3-30 OS=Homo sapiens OX=9606 GN=IGHV3-30 PE=1 SV=2	IGHV3-30	9401530	17002700	5823650	13859700	21087200	18805700	11578200	10266100	17510500	19925700	10988700	14025900	9425820	11556000	19650700	24173400	27195200	2238650	3038940	11854900	11858000	7796870	23810800	13228900	623819	1973220	1569000	2754280	40872600	5437660	5957060	9816040	23956800	5647380	2378460	6396470	9991860	12594100	14990200	21447700	6836370	8892510
P01780	Immunoglobulin heavy variable 3-7 OS=Homo sapiens OX=9606 GN=IGHV3-7 PE=1 SV=2	IGHV3-7	46295400	88780600	25747700	82561500	127555000	89717500	109127000	77207100	115956000	131572000	62997500	78493700	58200300	83121600	87481200	147207000	114236000	8095930	32689600	118478000	69677800	38222900	126301000	67406100	13314600	6277380	6114130	11514600	171439000	31075700	60441000	71708200	105838000	30836800	20734200	48906500	51067700	85069100	78604800	130232000	34777400	64239000
P01782	Immunoglobulin heavy variable 3-9 OS=Homo sapiens OX=9606 GN=IGHV3-9 PE=1 SV=2	IGHV3-9	1384570	3466680	667679	3016500	1955610	2320770	1619010	1811630	3246380	5704780	1671010	2984290	2103600	3182790	3554430	7361790	5578230	476797	872417	4884070	3805530	1606890	5321970	3352590	384645	374588	493827	581730	5048170	970766	2020030	1989020	3057750	1089630	607437	3118890	1721270	3110880	2971310	5310540	719868	2500470
[truncated: 7,713 more rows]
