# Supplementary material for: Proteomic profiling of prostate cancer reveals molecular signatures under antiandrogen treatment
Source: Clin Proteomics. 2024 Jun 26;21:44. doi: 10.1186/s12014-024-09490-9 (PMC11202386; doi:10.1186/s12014-024-09490-9)
Supplement: Supplementary file 5 — Supplementary Material 5 [file 12014_2024_9490_MOESM5_ESM.xlsx]

## Sheet: E3 ligome in PCa
Gene	Ratio	P value	Regulated Type	Protein accession
UBA6	0.895473	0.229016	None	A0AVT1
SUMO1P1	0.885277	0.364354	None	G2XKQ0
CBX4	1.29391	0.422238	None	O00257
TRIM38	1.00431	0.822605	None	O00635
UBFD1	0.959415	0.187264	None	O14562
UBE2L6	1.09549	0.797816	None	O14933
TRIM24	1.35051	0.261692	None	O15164
MID1	0.924748	0.541432	None	O15344
RNF113A	1.04194	0.776814	None	O15541
PJA2	0.664275	0.0178016	Down	O43164
RNF13	1.2579	0.155635	None	O43567
MARCHF6	0.747226	0.0684633	None	O60337
PEX10	0.801847	0.105914	None	O60683
PPP1R11	0.860316	0.227035	None	O60927
RNF40	0.930449	0.279956	None	O75150
TRIM3	1.04512	0.73065	None	O75382
MYCBP2	0.998951	0.903456	None	O75592
PIAS2	1.00126	0.98958	None	O75928
ATG12	0.87496	0.248406	None	O94817
LTN1	0.919607	0.153586	None	O94822
UFL1	0.989772	0.757439	None	O94874
UBR5	1.14749	0.138507	None	O95071
UBE4B	0.959852	0.448338	None	O95155
UBL3	1.2965	0.0681138	None	O95164
ATG7	0.960401	0.460636	None	O95352
ARIH2	0.988188	0.992312	None	O95376
CNOT4	1.12228	0.814645	None	O95628
HERC2	1.33611	0.0172837	None	O95714
ISG15	1.08841	0.276323	None	P05161
UBL4A	1.01863	0.821057	None	P11441
TRIM27	0.668198	0.00623305	None	P14373
TRIM21	1.0323	0.885959	None	P19474
UBA1	0.888395	0.194018	None	P22314
CBL	0.973476	0.609015	None	P22681
CDC27	0.907891	0.26069	None	P30260
BMI1	1.11106	0.476075	None	P35226
UBA7	0.811917	0.0792232	None	P41226
NEDD4	0.919367	0.254834	None	P46934
CDC34	0.785611	0.0383153	None	P49427
UBE2A	0.808408	0.0450113	None	P49459
RANBP2	1.0975	0.304604	None	P49792
UBE2D1	0.85471	0.184739	None	P51668
SUMO3	0.808856	0.092215	None	P55854
UBE2G2	1.28049	0.0115777	None	P60604
UBE2D3	0.96732	0.447458	None	P61077
UBE2M	0.880009	0.157222	None	P61081
UBE2K	0.945262	0.457241	None	P61086
UBE2N	0.918336	0.305094	None	P61088
UFM1	1.05835	0.597488	None	P61960
DCAF7	1.07439	0.326552	None	P61962
UBE2G1	1.11663	0.834234	None	P62253
UBE2H	0.8079	0.00937034	None	P62256
FAU	1.0776	0.747918	None	P62861
RBX1	0.873245	0.132076	None	P62877
RBX1	0.873245	0.132076	None	P62877
RPS27A	0.932746	0.175622	None	P62979
UBA52	0.930606	0.568754	None	P62987
SKP1	0.90737	0.272828	None	P63208
UBE2L3	0.866199	0.179931	None	P68036
XIAP	0.943213	0.22461	None	P98170
UBE3A	0.880942	0.0301741	None	Q05086
RING1	1.11741	0.360905	None	Q06587
TRIM26	1.05636	0.631796	None	Q12899
CDC16	0.987981	0.851731	None	Q13042
TRIM32	0.961722	0.65038	None	Q13049
TRIM28	1.13044	0.212075	None	Q13263
PPIL2	1.19434	0.286049	None	Q13356
UBE2V1	0.857758	0.193621	None	Q13404
CUL1	0.911717	0.18556	None	Q13616
CUL2	0.936265	0.244624	None	Q13617
CUL3	0.945741	0.343819	None	Q13618
CUL4A	0.904871	0.11056	None	Q13619
CUL4B	1.03528	0.723959	None	Q13620
UBE4A	1.06862	0.17532	None	Q14139
KEAP1	1.17638	0.156708	None	Q14145
UBAP2L	1.03971	0.863155	None	Q14157
TRIM25	0.997405	0.892817	None	Q14258
HLTF	1.16051	0.326601	None	Q14527
TRIP12	1.28617	0.00166617	None	Q14669
CUL7	0.927274	0.248072	None	Q14999
HERPUD1	0.783987	0.292008	None	Q15011
HERC3	0.85991	0.490532	None	Q15034
LRRC41	0.915571	0.353452	None	Q15345
ELOC	0.930219	0.23893	None	Q15369
ELOB	0.859784	0.0767725	None	Q15370
UBE3C	0.932497	0.220661	None	Q15386
ADRM1	0.857426	0.042036	None	Q16186
DDB1	0.925805	0.183947	None	Q16531
KCTD21	1.06561	0.459965	None	Q4G0X4
KLHL22	0.897418	0.163042	None	Q53GT1
DCAF6	0.582138	0.122307	None	Q58WW2
HERC4	0.914151	0.2741	None	Q5GLZ8
RNFT1	0.79617	0.234392	None	Q5M7Z0
DCAF10	0.504496	0.0426642	Down	Q5QP82
HECTD3	0.93149	0.106006	None	Q5T447
UBR4	0.949229	0.268284	None	Q5T4S7
DCAF8	0.917252	0.194616	None	Q5TAQ9
RNF20	1.13947	0.0293812	None	Q5VTR2
RNF123	0.68323	0.00726368	None	Q5XPI4
RNF213	1.13721	0.159969	None	Q63HN8
TRIM68	1.21532	0.441069	None	Q6AZZ1
TRIM65	0.911046	0.398107	None	Q6PJ69
TRAF7	1.03863	0.978457	None	Q6Q0C0
LRSAM1	0.964097	0.534689	None	Q6UWE0
UBR3	0.843546	0.0606326	None	Q6ZT12
UBE2R2	0.817758	0.101657	None	Q712K3
CBLL1	1.06939	0.835709	None	Q75N03
HECW1	1.58948	0.0951397	None	Q76N89
MAEA	1.03081	0.831139	None	Q7L5Y9
UBE3B	1.33396	0.000359108	None	Q7Z3V4
BRAP	1.18538	0.29149	None	Q7Z569
RBBP6	1.37447	0.135909	None	Q7Z6E9
HUWE1	0.880876	0.0672421	None	Q7Z6Z7
SYVN1	1.13846	0.161727	None	Q86TM6
ZNF598	1.06789	0.227428	None	Q86UK7
ZC3HC1	1.06889	0.264352	None	Q86WB0
RNF130	0.896394		None	Q86XS8
MIB1	0.956256	0.621799	None	Q86YT6
IRF2BP1	1.04473	0.942505	None	Q8IU81
HERC6	0.976167	0.678095	None	Q8IVU3
UBR1	0.936144	0.33199	None	Q8IWV7
UBR2	0.92987	0.489516	None	Q8IWV8
UEVLD	0.894161	0.287394	None	Q8IX04
TRIM22	1.13429	0.352599	None	Q8IYM9
HACE1	1.10008	0.508811	None	Q8IYU2
FBXW8	0.86102	0.185294	None	Q8N3Y1
WDTC1	1.32947	0.606186	None	Q8N5D0
UBR7	0.813372	0.228325	None	Q8N806
DTX3	0.954901	0.503479	None	Q8N9I9
UBAC2	1.04388	0.908552	None	Q8NBM4
RNF149	0.925671	0.63079	None	Q8NC42
RNF169	1.08244	0.500217	None	Q8NCN4
FBXO22	0.954985	0.542965	None	Q8NEZ5
KDM2B	1.52815	0.106069	None	Q8NHM5
FBXO30	0.872671	0.224289	None	Q8TB52
DTX3L	1.18685	0.0592482	None	Q8TDB6
DCAF11	1.12404	0.225371	None	Q8TEB1
RNF139	1.13201	0.759319	None	Q8WU17
UBTD2	1.12427	0.0986469	None	Q8WUN7
NSMCE1	1.01418	0.945981	None	Q8WV22
TRIM41	0.745729	0.0585473	None	Q8WV44
UBE2Q2	0.965633	0.510249	None	Q8WVN8
UBLCP1	0.843028	0.0938968	None	Q8WVY7
RFFL	0.991667	0.763113	None	Q8WZ73
DDB2	0.96229	0.640258	None	Q92466
UFD1	0.942732	0.356721	None	Q92890
CUL5	0.828419	0.0297861	None	Q93034
RNF34	0.957904	0.846991	None	Q969K3
UBE2E3	0.95738	0.717435	None	Q969T4
RNF25	1.0348	0.743535	None	Q96BH1
FBXO17	0.851487	0.172306	None	Q96EF6
RNF31	0.923428	0.239959	None	Q96EP0
TRIM11	0.850226	0.129051	None	Q96F44
MED8	1.23941	0.144313	None	Q96G25
RNF185	1.13826	0.379252	None	Q96GF1
DCUN1D1	0.911888	0.232549	None	Q96GG9
ITCH	1.07902	0.20417	None	Q96J02
DCAF5	0.993654	0.828544	None	Q96JK2
ZFP91	1.33112	0.000264563	None	Q96JP5
RNF170	1.24395	0.0527427	None	Q96K19
TRIM47	1.07794	0.62152	None	Q96LD4
NSMCE2	0.839134	0.320155	None	Q96MF7
RCHY1	0.927846	0.130002	None	Q96PM5
UHRF2	1.1594	0.0477397	None	Q96PU4
NEDD4L	1.05763	0.58503	None	Q96PU5
RNF157	1.08203	0.571664	None	Q96PX1
UBL7	0.906889	0.900981	None	Q96S82
CRBN	0.959795	0.565267	None	Q96SW2
RNF2	1.21778	0.0164037	None	Q99496
TRIM56	1.00517	0.92663	None	Q9BRZ2
UBAC1	0.66882	0.0105902	None	Q9BSL1
DCUN1D5	1.05412	0.600284	None	Q9BTE7
URM1	0.806174	0.0967182	None	Q9BTM9
RNF126	0.877126	0.0821976	None	Q9BV68
TMUB1	1.31163	0.0114809	None	Q9BVT8
RBCK1	0.875778	0.140029	None	Q9BYM8
UBL5	0.949688	0.513097	None	Q9BZL1
TRIM5	0.941485	0.422684	None	Q9C035
TRIM4	0.898461	0.118955	None	Q9C037
UBE2O	0.889427	0.134423	None	Q9C0C9
UBA5	0.81642	0.0875928	None	Q9GZZ9
MKRN2	0.950815	0.393538	None	Q9H000
WWP1	0.953216	0.986256	None	Q9H0M0
ANAPC1	0.937886	0.628312	None	Q9H1A4
IRF2BPL	1.06942	0.471305	None	Q9H1B7
GAN	0.887112	0.484536	None	Q9H2C0
SENP3	1.42118	0.0251299	None	Q9H4L4
RNF167	1.16626	0.476532	None	Q9H6Y7
WDR26	1.00331	0.970341	None	Q9H7D7
UBE2Z	0.948223	0.382058	None	Q9H832
RMND5A	1.00647	0.922908	None	Q9H871
RNF121	1.1667	0.130228	None	Q9H920
SMURF2	0.992044	0.881882	None	Q9HAU4
SMURF1	0.994607	0.945801	None	Q9HCE7
TRIM36	1.0772	0.97886	None	Q9NQ86
FBXO6	0.869259	0.151288	None	Q9NRD1
ATG3	0.949918	0.400614	None	Q9NT62
RNF146	0.855563	0.215493	None	Q9NTX7
UFSP2	1.02693	0.729293	None	Q9NUQ7
DCAF13	1.27041	0.181246	None	Q9NV06
FBXO28	1.35465	0.372543	None	Q9NVF7
KLHL11	0.958399	0.959877	None	Q9NVR0
MARCHF5	1.10723	0.203619	None	Q9NX47
DCAF16	1.14889	0.413829	None	Q9NXF7
KCTD5	1.09064	0.441516	None	Q9NXV2
KCMF1	1.03581	0.965292	None	Q9P0J7
RNF181	0.805323	0.0833248	None	Q9P0P0
SENP1	1.04932	0.864908	None	Q9P0U3
ANKIB1	1.0646	0.59291	None	Q9P2G1
KLHL42	1.04131	0.842597	None	Q9P2K6
RNF7	0.831058	0.0584479	None	Q9UBF6
RNF14	0.962777	0.601188	None	Q9UBS8
MALT1	0.999715	0.995526	None	Q9UDY8
MKRN1	0.856195	0.339546	None	Q9UHC7
RABGEF1	0.984567	0.709642	None	Q9UJ41
CDC23	0.949254	0.418904	None	Q9UJX2
ANAPC7	1.13146	0.111102	None	Q9UJX3
ANAPC5	1.13602	0.208287	None	Q9UJX4
ANAPC4	0.574913	0.0985582	None	Q9UJX5
ANAPC2	0.958113	0.467316	None	Q9UJX6
FBXO2	0.568165	0.0364334	Down	Q9UK22
FBXO3	1.05235	0.797966	None	Q9UK99
FBXL4	0.965221	0.699364	None	Q9UKA2
FBXW11	1.04403	0.452467	None	Q9UKB1
FBXW2	1.00695	0.852517	None	Q9UKT8
AMFR	1.36748	0.570644	None	Q9UKV5
HECTD1	0.941625	0.319431	None	Q9ULT8
PRPF19	1.20138	0.199122	None	Q9UMS4
STUB1	0.945345	0.358755	None	Q9UNE7
TRIM33	1.17172	0.165129	None	Q9UPN9
PDZRN3	1.13855	0.610258	None	Q9UPQ7
PLAA	0.878445	0.103946	None	Q9Y263
NOSIP	0.995301	0.960109	None	Q9Y314
UBE2J1	0.908129	0.222746	None	Q9Y385
UFC1	0.888709	0.180227	None	Q9Y3C8
DCAF1	1.11796	0.265053	None	Q9Y4B6
HECTD4	1.29008	0.0429151	None	Q9Y4D8
ZNF451	0.467905	0.0481924	Down	Q9Y4E5
TRAF6	0.906713	0.150402	None	Q9Y4K3
ARIH1	0.854202	0.131104	None	Q9Y4X5
RNF114	0.72637	0.0371947	None	Q9Y508

## Sheet: DUBome in PCa
Gene	Ratio	P value	Regulated Type	Protein accession
UCHL1	0.565232	0.0337566	Down	P09936
USP9Y	0.877552	0.119498	None	O00507
USP12	1.00151	0.995822	None	O75317
USP19	0.84899	0.00749211	None	O94966
UCHL3	0.790306	0.0883774	None	P15374
USP8	0.975208	0.620311	None	P40818
USP5	0.828262	0.0834488	None	P45974
USP11	1.01098	0.609819	None	P51784
USP14	0.836839	0.101105	None	P54578
USP4	0.844357	0.0967054	None	Q13107
USP10	1.02792	0.802233	None	Q14694
USP34	1.17729	0.609902	None	Q70CQ2
USP30	0.514664		None	Q70CQ3
USP43	1.35532	0.13415	None	Q70EL4
USP48	1.08071	0.365679	None	Q86UV5
MINDY1	0.852764	0.127278	None	Q8N5J2
OTUD6B	0.997805	0.710009	None	Q8N6M0
MINDY2	0.825069	0.111277	None	Q8NBR6
USP32	0.735564	0.0483199	None	Q8NFA0
ZNRF2	0.833491	0.228297	None	Q8NHG8
USP13	0.771038	0.0469275	None	Q92995
USP9X	0.94535	0.0618535	None	Q93008
USP7	1.09048	0.182983	None	Q93009
OTULIN	1.15802	0.665507	None	Q96BN8
OTUB1	0.809884	0.0716526	None	Q96FW1
VCPIP1	1.11765	0.125105	None	Q96JH7
USP47	0.845107	0.0488673	None	Q96K76
USP28	1.05232	0.758763	None	Q96RU2
MINDY3	0.986425	0.680021	None	Q9H8M7
ALG13	0.958207	0.740221	None	Q9NP73
CYLD	1.01463	0.819114	None	Q9NQC7
OTULINL	1.18759	0.328603	None	Q9NUU6
USP40	0.976507	0.668614	None	Q9NVE5
USP36	0.759359	0.368844	None	Q9P275
USP25	0.818043	0.239234	None	Q9UHP3
USP22	0.963455	0.800476	None	Q9UPT9
USP24	0.988275	0.810417	None	Q9UPU5
USP15	0.884511	0.134232	None	Q9Y4E8
UCHL5	0.891739	0.182711	None	Q9Y5K5
USP16	0.894753	0.246947	None	Q9Y5T5
USP3	1.11604	0.579956	None	Q9Y6I4
USP41	0.584891		None	Q3LFD5
ATXN3	0.902152	0.19194	None	P54252
OTUD4	0.915099	0.203183	None	Q01804
OTUD7B	1.00225	0.952689	None	Q6GQQ9
USP39	1.14221	0.12116	None	Q53GS9
WDR48	1.11635	0.0449146	None	Q8TAF3
BRCC3	0.929214	0.305803	None	P46736
