# Supplementary material for: Proteomic profiling of prostate cancer reveals molecular signatures under antiandrogen treatment
Source: Clin Proteomics. 2024 Jun 26;21:44. doi: 10.1186/s12014-024-09490-9 (PMC11202386; doi:10.1186/s12014-024-09490-9)
Supplement: Supplementary file 8 — Supplementary Material 8 [file 12014_2024_9490_MOESM8_ESM.xlsx]

## Sheet: E3andDUBs_LNCaP
Gene	Ratio	P value	Protein accession
RCBTB1	0.2603		Q8NDN9
CBL	0.3121	0.0512588	P22681
USP25	0.3593	0.597382	Q9UHP3
UBE3B	0.3702		Q7Z3V4
HERC3	0.4699	0.000581536	Q15034
OTUD5	0.4979	0.00258425	Q96G74
UBE2C	0.5086	0.00197186	O00762
FBXO28	0.5163	0.000976379	Q9NVF7
OTULINL	0.5228	6.28424e-05	Q9NUU6
MALT1	0.5948	4.65007e-05	Q9UDY8
HERPUD1	0.5977	0.000501366	Q15011
TRIM59	0.6965	0.137461	Q8IWR1
TRIM47	0.7061	0.566113	Q96LD4
NSMCE1	0.713	0.143325	Q8WV22
FBXW11	0.7247	0.0284509	Q9UKB1
NEDD4L	0.7335	0.000410132	Q96PU5
UHRF1	0.7542	0.0129591	Q96T88
UBE2J2	0.7573		Q8N2K1
DCAF6	0.77	0.19788	Q58WW2
POLR2M	0.7732		Q6EEV4
KCTD5	0.7845	0.0922038	Q9NXV2
RC3H1	0.785	0.191482	Q5TC82
KEAP1	0.7861	0.26782	Q14145
CDC20	0.7914	0.0385082	Q12834
WDTC1	0.8002	0.283411	Q8N5D0
PJA2	0.809	0.148025	O43164
NEDD4	0.8105	0.36367	P46934
DTX2	0.816	0.216104	Q86UW9
USP43	0.8171		Q70EL4
USP36	0.8212	0.0535889	Q9P275
FBXO11	0.8228	0.190688	Q86XK2
UBA5	0.8239	0.167106	Q9GZZ9
RAD18	0.8261	0.0135759	Q9NS91
UBE2G2	0.8292	0.11769	P60604
OTUD4	0.8332	0.113163	Q01804
BMI1	0.8373		P35226
OTUD7B	0.8416	0.334855	Q6GQQ9
RBBP5	0.8419	0.208784	Q15291
TMUB1	0.8462	0.0192063	Q9BVT8
RLIM	0.8529	0.227247	Q9NVW2
UBE2V2	0.8562	0.105819	Q15819
OTULIN	0.8587	0.0426074	Q96BN8
UHRF2	0.8614	0.0475644	Q96PU4
CBX4	0.863	0.0782412	O00257
CBX4	0.863	0.0782412	O00257
UBE2T	0.8722	0.210128	Q9NPD8
RC3H2	0.873	0.461271	Q9HBD1
DCUN1D1	0.8751	0.22589	Q96GG9
RNF34	0.8754		Q969K3
UBAC2	0.8775	0.027812	Q8NBM4
SMU1	0.8794	0.00906151	Q2TAY7
USP13	0.8833	0.212427	Q92995
MARCHF6	0.8867	0.00809117	O60337
HERC1	0.8881	0.553253	Q15751
RNF31	0.8886	0.547952	Q96EP0
WDR61	0.8891	0.0195706	Q9GZS3
RCHY1	0.8909	0.500758	Q96PM5
DCAF13	0.895	0.0164348	Q9NV06
UBE2S	0.8953	0.0744085	Q16763
DCAF11	0.8998	0.527067	Q8TEB1
DCAF7	0.901	0.0952703	P61962
TRIM26	0.9015	0.495092	Q12899
PPIL2	0.9022	0.0442281	Q13356
TRIP12	0.9026	0.00604893	Q14669
CUX1	0.9058	0.086832	P39880
AMFR	0.9083	0.0920412	Q9UKV5
AMFR	0.9083	0.0920412	Q9UKV5
UBR2	0.9096	0.581786	Q8IWV8
BRCA1	0.9101	0.587238	P38398
WWP2	0.9109	0.589017	O00308
UBE2G1	0.9146	0.116911	P62253
YOD1	0.9188	0.0528892	Q5VVQ6
MED8	0.9209	0.214027	Q96G25
UBE2V1	0.9225	0.93831	Q13404
USP40	0.9225		Q9NVE5
RNF2	0.924	0.0988706	Q99496
UBE2H	0.9245	0.104724	P62256
UBAP2	0.9249	0.585325	Q5T6F2
MYCBP2	0.9256	0.00672829	O75592
RNF25	0.9261	0.605224	Q96BH1
PRPF19	0.93	0.0152748	Q9UMS4
ELOB	0.9324	0.169831	Q15370
UBE2A	0.9342	0.648746	P49459
ALG13	0.9347	0.0565321	Q9NP73
UFD1	0.9348	0.240531	Q92890
DCUN1D5	0.9363	0.440151	Q9BTE7
UCHL5	0.9408	0.133129	Q9Y5K5
UBAP2L	0.9423	0.146661	Q14157
RBBP6	0.9433	0.0961115	Q7Z6E9
USP28	0.9454	0.318426	Q96RU2
USP33	0.9455	0.638785	Q8TEY7
PIAS3	0.9498		Q9Y6X2
ANAPC1	0.9499	0.242812	Q9H1A4
USP14	0.9514	0.16043	P54578
UFC1	0.9535	0.646547	Q9Y3C8
RNF40	0.9536	0.285652	O75150
CNOT4	0.9546	0.679477	O95628
UBR7	0.9552	0.522288	Q8N806
WDR82	0.9557	0.217925	Q6UXN9
PIAS2	0.9594	0.630948	O75928
TRIM3	0.9607	0.638578	O75382
MKRN2	0.9612	0.757008	Q9H000
NOSIP	0.9658	0.62439	Q9Y314
ANAPC7	0.9715	0.209228	Q9UJX3
CUL2	0.9748	0.358302	Q13617
PAF1	0.9763	0.35632	Q8N7H5
ANAPC10	0.9764		Q9UM13
DCAF8	0.9768	0.578188	Q5TAQ9
UBFD1	0.9782	0.655896	O14562
CDC27	0.9801	0.781133	P30260
TRIM24	0.9805	0.645517	O15164
UBE2L3	0.983	0.692161	P68036
RANBP2	0.9849	0.394259	P49792
RBBP4	0.9853	0.373791	Q09028
ASB6	0.9862	0.885649	Q9NWX5
TBL1X	0.9884	0.839688	O60907
CUL5	0.9884	0.61846	Q93034
USP39	0.9895	0.81979	Q53GS9
CUL4B	0.9901	0.686535	Q13620
TRIM4	0.9905	0.901013	Q9C037
ARIH1	0.994	0.896911	Q9Y4X5
CORO7	0.9943	0.902499	P57737
RPS27A	0.9944	0.913411	P62979
UEVLD	0.995	0.931683	Q8IX04
CDC23	0.9962	0.900123	Q9UJX2
UFM1	0.9966	0.946281	P61960
USP46	0.9974	0.969295	P62068
UCHL3	0.9975	0.913304	P15374
SUMO1	0.9975	0.925602	P63165
USP47	0.9991	0.971238	Q96K76
ADRM1	1.0032	0.949268	Q16186
SYVN1	1.0033	0.920183	Q86TM6
LRSAM1	1.0036	0.938151	Q6UWE0
PHIP	1.0039	0.923746	Q8WWQ0
PPP1R11	1.0046	0.852343	O60927
RING1	1.0061	0.816233	Q06587
OTUD6B	1.0061	0.947689	Q8N6M0
WWP1	1.0066	0.847296	Q9H0M0
PML	1.0112	0.740096	P29590
ATXN3	1.0129	0.629943	P54252
UBE2E3	1.0131	0.917898	Q969T4
UFL1	1.0165	0.698184	O94874
UBE4B	1.0194	0.761191	O95155
USP10	1.02	0.91855	Q14694
USP16	1.0209	0.281832	Q9Y5T5
CUX1	1.0242	0.801377	Q13948
CBLL1	1.0248	0.708399	Q75N03
CBLL1	1.0248	0.708399	Q75N03
PEX10	1.0254	0.595723	O60683
USP48	1.0254	0.719795	Q86UV5
TRIM56	1.0277	0.623051	Q9BRZ2
BRAP	1.0304	0.695685	Q7Z569
RNF20	1.0307	0.399607	Q5VTR2
HECTD3	1.031	0.521413	Q5T447
UBE2R2	1.0314	0.782178	Q712K3
UBE2N	1.0319	0.14279	P61088
ISG15	1.0327	0.582071	P05161
HERC2	1.0337	0.346	O95714
USP34	1.034	0.612069	Q70CQ2
GAN	1.0355	0.928195	Q9H2C0
TBL1XR1	1.0359	0.243767	Q9BZK7
UBE2Q1	1.0368	0.566546	Q7Z7E8
UBE3A	1.0379	0.441769	Q05086
BRCC3	1.0383	0.33597	P46736
USP7	1.0391	0.173574	Q93009
UBL7	1.0392	0.448914	Q96S82
ZFP91	1.0397	0.521597	Q96JP5
TRIM28	1.0424	0.212528	Q13263
RNF14	1.0432	0.293611	Q9UBS8
ZNF598	1.0449	0.320732	Q86UK7
UBE2O	1.0458	0.183397	Q9C0C9
XIAP	1.0464	0.408604	P98170
TRIM33	1.0468	0.310573	Q9UPN9
UBAP1	1.0476	0.62361	Q9NZ09
HLTF	1.0478	0.180753	Q14527
USP8	1.0492	0.685947	P40818
USP3	1.0498	0.0579267	Q9Y6I4
RMND5A	1.0501	0.618855	Q9H871
WDR26	1.0509	0.213658	Q9H7D7
UBA6	1.0523	0.158221	A0AVT1
STUB1	1.0526	0.316857	Q9UNE7
UBE2Z	1.0543	0.288529	Q9H832
HUWE1	1.0557	0.00744341	Q7Z6Z7
TRIM27	1.0562	0.550087	P14373
USP22	1.0565	0.608106	Q9UPT9
ITCH	1.0568	0.358571	Q96J02
OTUB1	1.0603	0.10591	Q96FW1
UBA1	1.0626	0.00958935	P22314
MARCHF5	1.0633	0.0621647	Q9NX47
USP24	1.0661	0.115218	Q9UPU5
ANAPC2	1.0667	0.674239	Q9UJX6
CDCA3	1.0697	0.653174	Q99618
HECTD1	1.0698	0.231477	Q9ULT8
UBAC1	1.0705	0.249628	Q9BSL1
HECTD4	1.0712	0.576962	Q9Y4D8
RNF126	1.0743	0.350727	Q9BV68
ZNF451	1.0748	0.116531	Q9Y4E5
FBXO30	1.0757	0.425695	Q8TB52
USP54	1.0771	0.124075	Q70EL1
SKP1	1.0775	0.0369005	P63208
UBR3	1.078	0.436663	Q6ZT12
UBR1	1.0803	0.339662	Q8IWV7
MUL1	1.0806	0.604335	Q969V5
UBE2K	1.0815	0.0459384	P61086
ASB3	1.083	0.485734	Q9Y575
USP5	1.0851	0.0246451	P45974
TRIM23	1.0854	0.179488	P36406
TRIM5	1.0855	0.576079	Q9C035
CDH1	1.088	0.00315688	P12830
RNF114	1.088	0.0436169	Q9Y508
ATG3	1.0897	0.0260858	Q9NT62
KLHL22	1.0903	0.408238	Q53GT1
ELOC	1.0905	0.0282145	Q15369
TRIM65	1.0947	0.0194598	Q6PJ69
ZC3HC1	1.0947	0.0264843	Q86WB0
ANAPC5	1.097	0.0375532	Q9UJX4
ATG7	1.0994	0.0151599	O95352
CUL3	1.1007	0.0179358	Q13618
CIAO1	1.1009	0.131695	O76071
ARIH2	1.1023	0.147253	O95376
DDB1	1.1058	0.00159984	Q16531
DTX3L	1.1069	0.159795	Q8TDB6
UBL4A	1.1071	0.000849228	P11441
PEX2	1.1088	0.276653	P28328
UBE4A	1.1099	0.163219	Q14139
UBR4	1.1126	0.00391639	Q5T4S7
WDR59	1.1129	0.258748	Q6PJI9
RNF213	1.1158	0.00223831	Q63HN8
PRMT9	1.1179	0.148492	Q6P2P2
TRIM36	1.1179		Q9NQ86
UBE3C	1.1194	0.0167801	Q15386
MAEA	1.1259	0.0812888	Q7L5Y9
USP9X	1.1279	0.0122108	Q93008
RNF113A	1.1306	0.334125	O15541
PSME3	1.1308	0.0246842	P61289
DCAF16	1.1378		Q9NXF7
CDC16	1.138	0.208903	Q13042
RNF169	1.1429	0.588741	Q8NCN4
FBXO4	1.1485	0.615638	Q9UKT5
DCAF5	1.1487		Q96JK2
UBR5	1.1497	0.00728874	O95071
ASB9	1.1502	0.829979	Q96DX5
IRF2BP1	1.1515	0.0923693	Q8IU81
FEM1B	1.153	0.36156	Q9UK73
USP15	1.1608	0.00156356	Q9Y4E8
FBXO9	1.1614	0.067762	Q9UK97
CUL4A	1.17	0.00567306	Q13619
USP4	1.1701	0.0204259	Q13107
WDR48	1.1734	0.0571295	Q8TAF3
TMEM129	1.1794	0.754926	A0AVI4
RNF187	1.1809	0.0576366	Q5TA31
USP19	1.1831	0.0216053	O94966
VHL	1.1935	0.145792	P40337
VCPIP1	1.1953	0.055632	Q96JH7
IRF2BPL	1.199	0.000795345	Q9H1B7
KLHL42	1.2008	0.0147836	Q9P2K6
RBX1	1.203	0.0783621	P62877
UBE2M	1.2081	0.0302993	P61081
HERC4	1.2186	0.00156778	Q5GLZ8
TRIM25	1.2222	0.00266737	Q14258
NSMCE2	1.2241	0.0201736	Q96MF7
FBXO2	1.2291		Q9UK22
UBLCP1	1.2298	0.0409417	Q8WVY7
CDC34	1.2308		P49427
USP30	1.2357	0.188334	Q70CQ3
UBE2D2	1.2406	0.0769648	P62837
LRRC41	1.2411	0.0227131	Q15345
FBXL17	1.2438	0.180529	Q9UF56
DDB2	1.2462	0.000561356	Q92466
RNF7	1.2479	0.153167	Q9UBF6
LTN1	1.2484	0.89404	O94822
UBE2J1	1.2529	0.0327113	Q9Y385
RNF10	1.2805	0.0180033	Q8N5U6
FBXO22	1.2961	0.00281796	Q8NEZ5
DCAF1	1.3043	0.132503	Q9Y4B6
FBXO3	1.3335	0.00813845	Q9UK99
MINDY3	1.3625	0.063796	Q9H8M7
CREBBP	1.389	0.0357605	Q92793
CDKN2A	1.4019	0.00305417	P42771
TRIM32	1.4258	0.00178654	Q13049
URM1	1.4284	0.0113543	Q9BTM9
KLHL11	1.439	0.0294216	Q9NVR0
DCAF10	1.4424	0.00591421	Q5QP82
ANAPC4	1.4499	0.276565	Q9UJX5
BAP1	1.475	0.182296	Q92560
USP9Y	1.483	0.0372371	O00507
MGRN1	1.4974	0.353259	O60291
TRIM11	1.5193	0.0100541	Q96F44
RNF121	1.5311	0.00410853	Q9H920
TRIM41	1.9807		Q8WV44
KCMF1	2.0683	0.0679617	Q9P0J7
UBTD2	2.2107	0.226429	Q8WUN7
DCAF4	2.351		Q8WV16
UBA52	2.5039	0.570299	P62987
USP20	2.5747		Q9Y2K6
WDR76	2.7369	6.70026e-05	Q9H967
UBL5	5.4629		Q9BZL1

## Sheet: E3andDUBs_PC3
Gene	Ratio	P value	Protein accession
OTUD5	0.6261	0.0269388	Q96G74
FBXO4	0.6542	0.149252	Q9UKT5
LRSAM1	0.7116	0.158002	Q6UWE0
SMURF2	0.7214	0.206981	Q9HAU4
BAP1	0.7259	0.29655	Q92560
FEM1B	0.7314	0.204097	Q9UK73
CUL7	0.7347	0.221912	Q14999
CDCA3	0.7351	0.316736	Q99618
LRR1	0.741	0.168681	Q96L50
MARCHF6	0.7433		O60337
FBXO30	0.7447	0.00241675	Q8TB52
UBR3	0.7738	0.0219179	Q6ZT12
UBA5	0.7741	0.219294	Q9GZZ9
UBOX5	0.7766		O94941
GAN	0.7876	0.219303	Q9H2C0
JADE2	0.795	0.270325	Q9NQC1
PIAS1	0.7992	0.106238	O75925
RNF2	0.8054	0.182012	Q99496
HECTD3	0.8078	0.104005	Q5T447
TRIM47	0.8081	0.0408872	Q96LD4
RBCK1	0.8142	0.183853	Q9BYM8
MUL1	0.8149	0.0468	Q969V5
WDR76	0.8224	0.0211447	Q9H967
TRPC4AP	0.8244	0.380731	Q8TEL6
KLHL11	0.8445	0.00533914	Q9NVR0
DCAF6	0.8579	0.293763	Q58WW2
USP54	0.8735	0.0498592	Q70EL1
KLHL20	0.8763	0.0872879	Q9Y2M5
RNF187	0.8768		Q5TA31
USP36	0.8796	0.0758324	Q9P275
WWP1	0.8817	0.16507	Q9H0M0
UFM1	0.8837	0.22926	P61960
TRIM58	0.8838	0.0690018	Q8NG06
USP40	0.8854	0.313747	Q9NVE5
KCTD5	0.8869	0.141621	Q9NXV2
RFFL	0.8894	0.628613	Q8WZ73
USP33	0.8899	0.140145	Q8TEY7
OBI1	0.8908		Q5W0B1
DCAF4	0.894	0.526909	Q8WV16
ANAPC10	0.8944	0.606078	Q9UM13
TRIM27	0.8974	0.168425	P14373
RNF34	0.8992	0.525641	Q969K3
ATXN3	0.8998	0.297979	P54252
USP9Y	0.9001		O00507
TRIM11	0.9034	0.33492	Q96F44
UBE2E3	0.9045	0.275683	Q969T4
USP46	0.9049	0.074906	P62068
LTN1	0.9051	0.044533	O94822
OTUD6B	0.9071	0.0830044	Q8N6M0
CBL	0.9072	0.0326306	P22681
FBXO9	0.9078	0.335959	Q9UK97
HERC1	0.9101	0.419116	Q15751
UBAP2L	0.916	0.0140733	Q14157
ARIH1	0.9178	0.0857036	Q9Y4X5
UBE2T	0.9194	0.049591	Q9NPD8
USP19	0.9213	0.253589	O94966
UBE2H	0.9221	0.304175	P62256
UBE2C	0.9239	0.266204	O00762
UHRF1	0.9239	0.0145631	Q96T88
NOSIP	0.9242	0.187821	Q9Y314
DCAF10	0.9258	0.600777	Q5QP82
CIAO1	0.9259	0.0504205	O76071
RNF7	0.9298	0.346248	Q9UBF6
DCUN1D5	0.9308	0.106669	Q9BTE7
UBE2Q1	0.9325	0.152565	Q7Z7E8
PPP1R11	0.9343	0.0516062	O60927
SKP1	0.9344	0.0284396	P63208
URM1	0.9356		Q9BTM9
TRIM59	0.9359	0.563755	Q8IWR1
UEVLD	0.9362	0.190332	Q8IX04
RBBP6	0.9364	0.0698989	Q7Z6E9
FBXO11	0.9368	0.428952	Q86XK2
CREBBP	0.9369	0.538369	Q92793
FBXL12	0.9374	0.657499	Q9NXK8
UBE4B	0.9378	0.257	O95155
USP28	0.938	0.260364	Q96RU2
RNF121	0.9395		Q9H920
KEAP1	0.9407	0.388231	Q14145
UBR7	0.9407	0.0648301	Q8N806
KBTBD2	0.9408	0.112894	Q8IY47
RNF113A	0.9409	0.658752	O15541
TRIM3	0.9417	0.637288	O75382
XIAP	0.9455	0.381649	P98170
VHL	0.9457	0.672243	P40337
TRIM26	0.947	0.656248	Q12899
ZC3HC1	0.9488	0.091963	Q86WB0
UHRF2	0.9489	0.652511	Q96PU4
UBE2S	0.9492	0.174588	Q16763
PIAS2	0.9493	0.753726	O75928
SUMO1	0.9506	0.0536739	P63165
FBXO28	0.9514	0.650889	Q9NVF7
ANAPC5	0.9525	0.299578	Q9UJX4
CDC27	0.9533	0.345995	P30260
TRIP12	0.9536	0.151655	Q14669
KLHL42	0.9538	0.751887	Q9P2K6
USP13	0.9542	0.611718	Q92995
ATG7	0.9554	0.375395	O95352
BRAP	0.9556	0.292447	Q7Z569
UBE2J2	0.9566	0.538983	Q8N2K1
USP5	0.9578	0.363075	P45974
DCAF1	0.9591	0.437542	Q9Y4B6
UBL4A	0.9595	0.441691	P11441
ISG15	0.9598	0.539628	P05161
CUL3	0.9601	0.311558	Q13618
OTULIN	0.9602	0.567636	Q96BN8
DCAF13	0.9609	0.198749	Q9NV06
CDC23	0.961	0.259564	Q9UJX2
ADRM1	0.9611	0.299181	Q16186
RNF169	0.9612	0.490683	Q8NCN4
UFC1	0.9616	0.586283	Q9Y3C8
UCHL3	0.9636	0.540271	P15374
CUX1	0.9641	0.554421	Q13948
DCAF16	0.9651	0.732137	Q9NXF7
DESI2	0.9654	0.673776	Q9BSY9
CNOT4	0.966	0.656574	O95628
RING1	0.9663	0.16775	Q06587
USP34	0.9668	0.713422	Q70CQ2
RNF31	0.9669	0.290778	Q96EP0
KCMF1	0.9672	0.740107	Q9P0J7
IRF2BP1	0.9676	0.405955	Q8IU81
RNF213	0.9678	0.494314	Q63HN8
USP3	0.9682	0.539386	Q9Y6I4
PPIL2	0.9685	0.275831	Q13356
WDR61	0.9691	0.414264	Q9GZS3
UBE2G2	0.9693	0.50407	P60604
RANBP2	0.9699	0.318239	P49792
UBE2O	0.9702	0.491708	Q9C0C9
USP16	0.9721	0.206168	Q9Y5T5
MYCBP2	0.9723	0.50309	O75592
USP32	0.9731	0.698165	Q8NFA0
RNF126	0.9738	0.744426	Q9BV68
UBA52	0.9749	0.977181	P62987
ZNF598	0.9749	0.286265	Q86UK7
RNF170	0.9749		Q96K19
TRIM56	0.975	0.629662	Q9BRZ2
UBE2N	0.9755	0.620599	P61088
CDC20	0.9755	0.794683	Q12834
MAEA	0.9757	0.572977	Q7L5Y9
UBE2L3	0.9759	0.53732	P68036
RAD18	0.9769	0.328361	Q9NS91
VCPIP1	0.9777	0.763619	Q96JH7
NSMCE2	0.9778	0.532011	Q96MF7
UBE3A	0.9783	0.376981	Q05086
STUB1	0.9783	0.613463	Q9UNE7
ATG3	0.9791	0.544422	Q9NT62
PRPF19	0.9793	0.0461229	Q9UMS4
MALT1	0.98	0.642445	Q9UDY8
WDR82	0.9804	0.59411	Q6UXN9
HECTD1	0.9804	0.432993	Q9ULT8
USP24	0.981	0.67964	Q9UPU5
NEDD4L	0.9813	0.705305	Q96PU5
RNF40	0.9816	0.460587	O75150
PML	0.9817	0.73601	P29590
CUL5	0.982	0.666872	Q93034
TRIM23	0.9826	0.816874	P36406
BRCC3	0.983	0.769827	P46736
USP14	0.9835	0.635042	P54578
PAF1	0.9835	0.779857	Q8N7H5
USP39	0.9838	0.549267	Q53GS9
FBXO22	0.9848	0.777879	Q8NEZ5
OTUD4	0.9851	0.733096	Q01804
UBL7	0.9851	0.7837	Q96S82
USP15	0.9853	0.697185	Q9Y4E8
USP10	0.9878	0.708791	Q14694
HUWE1	0.988	0.568702	Q7Z6Z7
RNF114	0.9882	0.771645	Q9Y508
OTUD7B	0.9896	0.831818	Q6GQQ9
ANAPC4	0.9896	0.962653	Q9UJX5
MID1	0.9902	0.902638	O15344
UBAC1	0.9903	0.944807	Q9BSL1
CDC16	0.9904	0.869732	Q13042
HERC4	0.9909	0.792426	Q5GLZ8
MARCHF5	0.9917	0.734023	Q9NX47
UBE2K	0.9928	0.852124	P61086
TRIM28	0.994	0.806482	Q13263
ITCH	0.994	0.818663	Q96J02
TRIM65	0.9947	0.911603	Q6PJ69
UBE2G1	0.9952	0.872679	P62253
UBA1	0.9956	0.870418	P22314
ANAPC7	0.9961	0.694064	Q9UJX3
PSME3	0.9971	0.885045	P61289
DDB1	0.9973	0.75964	Q16531
UBTD2	0.9974	0.961777	Q8WUN7
ASB3	0.9974	0.940996	Q9Y575
NEDD4	0.9975	0.976249	P46934
SKP2	0.9975	0.97069	Q13309
AMFR	0.9983	0.954357	Q9UKV5
AMFR	0.9983	0.954357	Q9UKV5
UCHL5	0.9984	0.931314	Q9Y5K5
ARIH2	0.9986	0.988044	O95376
WDR48	1.0007	0.978105	Q8TAF3
TBL1XR1	1.0009	0.964282	Q9BZK7
UBE2A	1.0018	0.97772	P49459
UFD1	1.0025	0.920323	Q92890
HLTF	1.0032	0.854083	Q14527
FBXO3	1.0032	0.984124	Q9UK99
UBA6	1.0041	0.951077	A0AVT1
RNF14	1.0052	0.957693	Q9UBS8
TRIM25	1.0056	0.853358	Q14258
USP4	1.0067	0.875962	Q13107
UBR5	1.007	0.796263	O95071
MED8	1.0083	0.793368	Q96G25
DCUN1D1	1.0087	0.806256	Q96GG9
UBR4	1.01	0.691042	Q5T4S7
CUL4A	1.0107	0.808953	Q13619
ANAPC1	1.0112	0.748532	Q9H1A4
UBE2Z	1.0114	0.807572	Q9H832
UBR1	1.0116	0.718454	Q8IWV7
CBLL1	1.0124	0.84213	Q75N03
CBLL1	1.0124	0.84213	Q75N03
ELOC	1.0129	0.494703	Q15369
RNF20	1.0145	0.734368	Q5VTR2
YOD1	1.015	0.760875	Q5VVQ6
OTUB1	1.0155	0.836753	Q96FW1
IRF2BPL	1.0173	0.370664	Q9H1B7
CUL4B	1.0175	0.364111	Q13620
DTX3L	1.0178	0.728842	Q8TDB6
PHIP	1.0179	0.71104	Q8WWQ0
TRIM24	1.0196	0.641303	O15164
USP8	1.0197	0.838112	P40818
MGRN1	1.0211	0.8112	O60291
ANAPC2	1.0212	0.307629	Q9UJX6
CBX4	1.0218	0.870123	O00257
CBX4	1.0218	0.870123	O00257
UBE4A	1.0226	0.547365	Q14139
CUL2	1.0235	0.45225	Q13617
USP9X	1.0258	0.467567	Q93008
CUX1	1.027	0.375158	P39880
USP7	1.0275	0.175036	Q93009
FBXW11	1.0281	0.681446	Q9UKB1
DTL	1.0293	0.977075	Q9NZJ0
USP38	1.0295	0.938578	Q8NB14
SYVN1	1.03	0.422515	Q86TM6
USP47	1.0315	0.492035	Q96K76
KLHL7	1.0318	0.736476	Q8IXQ5
UBE2M	1.0325	0.285843	P61081
DDB2	1.0333	0.711422	Q92466
UBE3B	1.0346	0.725438	Q7Z3V4
WDTC1	1.0348	0.719989	Q8N5D0
WDR26	1.0353	0.441688	Q9H7D7
ZNF451	1.0354	0.565788	Q9Y4E5
UBFD1	1.0364	0.398941	O14562
UBE3C	1.0373	0.361396	Q15386
DCAF7	1.0374	0.13448	P61962
TRIM32	1.0374	0.45203	Q13049
RMND5A	1.0384	0.5414	Q9H871
BMI1	1.0389	0.719766	P35226
USP22	1.0391	0.361752	Q9UPT9
CDKN2A	1.0405	0.622433	Q8N726
HERC2	1.0413	0.358251	O95714
CRBN	1.0417	0.292291	Q96SW2
HECTD4	1.0438	0.747655	Q9Y4D8
UFL1	1.044	0.385432	O94874
UBAP2	1.0448	0.754239	Q5T6F2
UBR2	1.0452	0.719277	Q8IWV8
UBAC2	1.0454	0.650604	Q8NBM4
UBE2J1	1.0493	0.528088	Q9Y385
TRIM5	1.0497	0.570611	Q9C035
USP48	1.0513	0.215705	Q86UV5
RNF123	1.0528		Q5XPI4
DCAF8	1.0543	0.0719784	Q5TAQ9
RNF181	1.0558	0.650613	Q9P0P0
TRIM33	1.0561	0.0600189	Q9UPN9
RPS27A	1.0568	0.249464	P62979
UBE2V2	1.0623	0.352096	Q15819
RBX1	1.0653	0.377973	P62877
LRRC41	1.0655	0.814556	Q15345
ELOB	1.066	0.226442	Q15370
WDR59	1.0685	0.693081	Q6PJI9
TBL1X	1.072	0.418905	O60907
RC3H1	1.0787	0.290914	Q5TC82
ZFP91	1.0828	0.324858	Q96JP5
UBASH3B	1.0848	0.738466	Q8TF42
TRIM4	1.0867	0.595208	Q9C037
MINDY3	1.0907	0.813449	Q9H8M7
NSMCE1	1.0938	0.490128	Q8WV22
MKRN2	1.1035	0.338666	Q9H000
ALG13	1.1041	0.55971	Q9NP73
UBTD1	1.1096		Q9HAC8
HERPUD1	1.1215	0.556143	Q15011
TRIM38	1.1276	0.0444641	O00635
UBLCP1	1.1282	0.00327901	Q8WVY7
RNF25	1.1409	0.11269	Q96BH1
PPARG	1.1489	0.246589	P37231
ASB9	1.159	0.56944	Q96DX5
AHR	1.1652	0.287631	P35869
RLIM	1.1751		Q9NVW2
UBE2R2	1.1805	0.113023	Q712K3
RNF149	1.1895		Q8NC42
RC3H2	1.1939	0.551318	Q9HBD1
CORO7	1.2112	0.383255	P57737
USP25	1.2124	0.0553944	Q9UHP3
DCAF5	1.2335	0.0288548	Q96JK2
OTULINL	1.2773	0.163265	Q9NUU6
UBL5	1.2854		Q9BZL1
SPOP	1.2912	0.0871118	O43791
USP11	1.3353	0.153928	P51784
STAMBPL1	1.346		Q96FJ0
KLHL22	1.3463	0.486876	Q53GT1
DCAF11	1.3476		Q8TEB1
ASB6	1.357	0.205367	Q9NWX5
USP30	1.3829	0.454066	Q70CQ3
PJA2	1.4069		O43164
UBAP1	1.4104	0.24752	Q9NZ09
UBE2L6	1.4415	0.824712	O14933
TMEM129	1.6209		A0AVI4
UBE2V1	2.0436	0.0997727	Q13404
