# Supplementary material for: Proteomic profiling of prostate cancer reveals molecular signatures under antiandrogen treatment
Source: Clin Proteomics. 2024 Jun 26;21:44. doi: 10.1186/s12014-024-09490-9 (PMC11202386; doi:10.1186/s12014-024-09490-9)
Supplement: Supplementary file 9 — Supplementary Material 9 [file 12014_2024_9490_MOESM9_ESM.xlsx]

## Sheet: Sheet1
Protein accession	Gene name	Ratio	P value
P06312	IGKV4-1	2.47875	0.0244786
O00757	FBP2	2.17257	0.0390325
O15347	HMGB3	2.10832	0.00720433
O95562	SFT2D2	2.03582	0.0264302
O14924	RGS12	1.85508	0.000789771
Q96KN2	CNDP1	1.81075	0.0176171
Q15427	SF3B4	1.79461	0.0456164
Q9NWW5	CLN6	1.78804	0.0237815
P0CG12	DERPC	1.78694	0.0271942
Q9H0W8	SMG9	1.78144	0.0403787
P10619	CTSA	1.70976	0.0484161
Q9NUI1	DECR2	1.70807	0.0410347
Q96PQ0	SORCS2	1.70798	0.0206264
P78314	SH3BP2	1.70114	0.0333414
Q15375	EPHA7	1.66362	0.0306042
Q9BW85	YJU2	1.64434	0.00846186
Q96DU7	ITPKC	1.63434	0.0385645
Q6UUV9	CRTC1	1.62401	0.0457829
P23511	NFYA	1.62108	0.0176457
Q9H2S1	KCNN2	1.62054	0.0403919
Q9UFN0	NIPSNAP3A	1.613	0.0142006
P33992	MCM5	1.60486	0.0192696
Q9H299	SH3BGRL3	1.59251	0.0259492
P04921	GYPC	1.58055	0.0174493
P08243	ASNS	1.57962	0.0203652
Q9H3U5	MFSD1	1.57483	0.0428688
P01889	HLA-B	1.56891	0.0316989
Q9Y3Y2	CHTOP	1.56499	0.00804044
P54277	PMS1	1.55941	0.0266369
Q9H490	PIGU	1.54079	0.0319708
Q15596	NCOA2	1.53982	0.00123572
Q02539	H1-1	1.52441	0.0268282
Q8N961	ABTB2	1.49558	0.0448129
Q92643	PIGK	1.492	0.00580729
Q70J99	UNC13D	1.48106	0.0369162
P60520	GABARAPL2	1.47943	0.0138486
P62310	LSM3	1.47932	0.0330949
Q5BKZ1	ZNF326	1.46802	0.0271087
P04439	HLA-A	1.45262	0.0491224
Q6UY14	ADAMTSL4	1.45038	0.0366473
Q96G97	BSCL2	1.43858	0.0275935
Q9Y4D7	PLXND1	1.43853	0.018221
A8MVW0	FAM171A2	1.43662	0.0184341
B0I1T2	MYO1G	1.43555	0.046248
Q6JBY9	RCSD1	1.43339	0.039517
P08631	HCK	1.41554	0.037615
Q2TBE0	CWF19L2	1.40806	0.0221712
P11171	EPB41	1.39745	0.0369324
P49840	GSK3A	1.38783	0.0191775
P49069	CAMLG	1.38744	0.00049611
P26232	CTNNA2	1.38187	0.0488388
Q92843	BCL2L2	1.3788	0.040731
Q9Y3D2	MSRB2	1.36541	0.0320316
P53803	POLR2K	1.36012	0.0151874
Q8NFI3	ENGASE	1.35865	0.0242212
Q15528	MED22	1.35428	0.0119086
Q6GTX8	LAIR1	1.34195	0.0394574
P98196	ATP11A	1.33951	0.0379955
P42765	ACAA2	1.33357	0.0171934
P56270	MAZ	1.33348	0.0128539
P82979	SARNP	1.31857	0.0486059
Q7L4I2	RSRC2	1.31624	0.0148348
P07949	RET	1.31334	0.0381144
O15264	MAPK13	1.31283	0.0233202
Q96PM9	ZNF385A	1.30926	0.0464484
P78332	RBM6	1.30208	0.00523936
O95758	PTBP3	1.30174	0.0252359
Q9NQG5	RPRD1B	1.30082	0.0310971
Q86TS9	MRPL52	0.769426	0.0328934
Q96MF7	NSMCE2	0.762542	0.0403503
Q9NQ92	COPRS	0.756275	0.016636
Q15034	HERC3	0.754314	0.0120602
Q9HD47	RANGRF	0.752731	0.00804496
Q9UGU5	HMGXB4	0.75242	0.04506
O95405	ZFYVE9	0.751719	0.0175698
Q96JQ0	DCHS1	0.75128	0.0382793
Q8WY91	THAP4	0.750727	0.00698326
P31641	SLC6A6	0.750443	0.0220714
P22223	CDH3	0.743851	0.0138315
Q9NY35	CLDND1	0.739896	0.0120404
Q15311	RALBP1	0.739857	0.00629899
Q8IY37	DHX37	0.739445	0.0448946
Q8N4Q0	PTGR3	0.738283	0.0361893
O96033	MOCS2	0.735453	0.0145849
Q12894	IFRD2	0.734317	0.0333629
P63218	GNG5	0.728955	0.0176239
Q96AB6	NTAN1	0.728385	0.00103706
Q9H9Q2	COPS7B	0.728198	0.0348486
O60840	CACNA1F	0.726659	0.0362049
Q01415	GALK2	0.725939	0.0462658
P62253	UBE2G1	0.725652	0.0340377
Q9NXF7	DCAF16	0.725137	0.0384675
Q9BQ49	SMIM7	0.719464	0.00425219
O15131	KPNA5	0.70641	0.0404779
Q9UGU0	TCF20	0.703043	0.040136
Q9H098	FAM107B	0.702906	0.0118828
Q9Y3S2	ZNF330	0.702806	0.00111299
Q9NQ55	PPAN	0.701443	0.0433037
K7EJ46	SMIM22	0.696897	0.0309868
P17600	SYN1	0.688383	0.0497623
Q9ULK0	GRID1	0.676203	0.0438232
Q7KZN9	COX15	0.667173	0.00415225
Q8N2U0	TMEM256	0.665617	0.0423357
O75752	B3GALNT1	0.652124	0.00887754
Q9NSB8	HOMER2	0.648484	0.0234596
Q96BS2	TESC	0.646801	0.0421775
O75751	SLC22A3	0.636357	0.014128
Q9UGL1	KDM5B	0.625388	0.028686
O75095	MEGF6	0.614601	0.0193341
O60347	TBC1D12	0.61049	0.0449914
Q96FN9	DTD2	0.607846	0.0495702
O15440	ABCC5	0.577722	0.0406551
P04085	PDGFA	0.570365	0.00913397
Q92485	SMPDL3B	0.541911	0.00942398
Q6WRX3	ZYG11A	0.541185	0.0286649
Q6DN12	MCTP2	0.540094	0.0384688
Q5JPE7	NOMO2	0.53222	0.0227857
Q9UBD5	ORC3	0.521126	0.0443709
Q9Y3A4	RRP7A	0.515373	0.02333
Q9GZV4	EIF5A2	0.489237	0.0414925
Q16586	SGCA	0.465275	0.0245367
Q12926	ELAVL2	0.458336	0.00486342
Q92954	PRG4	0.422794	0.0056764
P23378	GLDC	0.41604	0.00821945
P01133	EGF	0.3158	0.0025054
P31327	CPS1	0.28234	0.0202547
P48544	KCNJ5	0.185322	0.0114296
